# Supplementary material for: Effective polarization in potassium channel simulations: Ion conductance, occupancy, voltage response, and selectivity
Source: Proc Natl Acad Sci U S A. 2025 May 20;122(21):e2423866122. doi: 10.1073/pnas.2423866122 (PMC12130843; doi:10.1073/pnas.2423866122)
Supplement: Supplementary file 2 — Dataset S01 (CSV) [file pnas.2423866122.sd01.csv]

	channel	force_field	scaling_factor	voltage(mV)	ion_vdW	ion	conductance_ave(pS)	conductance_SEM(pS)	ion_permeation_event	W_permeation_event
0	NaK2K	Charmm36m	1.0	150.0	radius_corrected	K+	9.1858127016	1.6865891659702745	43.0	1.0
1	NaK2K	Charmm36m	1.0	100.0	radius_corrected	K+	7.3700125164	2.0848826849490196	23.0	1.0
2	NaK2K	Charmm36m	1.0	50.0	radius_corrected	K+	11.5356717648	3.2817472638889433	18.0	1.0
3	NaK2K	Charmm36m	1.0	-50.0	radius_corrected	K+	5.1269652288	0.8544942047999998	8.0	-1.0
4	NaK2K	Charmm36m	1.0	-100.0	radius_corrected	K+	5.1269652288000005	1.8623269432821743	16.0	0.0
5	NaK2K	Charmm36m	1.0	-150.0	radius_corrected	K+	7.476824292000001	1.8906991724769675	35.0	0.0
6	NaK2K	Charmm36m	0.95	150.0	radius_corrected	K+	2.136235512	0.8425426482988438	10.0	0.0
7	NaK2K	Charmm36m	0.95	-150.0	radius_corrected	K+	6.6223300872	0.9789460935992745	31.0	1.0
8	NaK2K	Charmm36m	0.9	150.0	radius_corrected	K+	1.4953648583999999	0.5561510905086094	7.0	0.0
9	NaK2K	Charmm36m	0.9	-150.0	radius_corrected	K+	5.5542123312000005	1.1569906227223443	26.0	0.0
10	NaK2K	Charmm36m	0.85	150.0	radius_corrected	K+	6.622330087200001	1.8960552715149013	31.0	0.0
11	NaK2K	Charmm36m	0.85	-150.0	radius_corrected	K+	17.5171311984	1.8514041103999996	82.0	0.0
12	NaK2K	Charmm36m	0.8	150.0	radius_corrected	K+	61.950829848	6.67988847478618	290.0	0.0
13	NaK2K	Charmm36m	0.8	100.0	radius_corrected	K+	46.14268705920001	3.9157843743970977	144.0	0.0
14	NaK2K	Charmm36m	0.8	50.0	radius_corrected	K+	46.783557712800004	4.586692159954148	73.0	0.0
15	NaK2K	Charmm36m	0.8	-50.0	radius_corrected	K+	73.70012516400001	10.519739894417548	115.0	0.0
16	NaK2K	Charmm36m	0.8	-100.0	radius_corrected	K+	82.6723143144	5.2717860513326125	258.0	0.0
17	NaK2K	Charmm36m	0.8	-150.0	radius_corrected	K+	113.43410568719999	7.970509435610677	531.0	0.0
18	NaK2K	Charmm36m	0.78	150.0	radius_corrected	K+	104.67553852821293	4.424065227463438	490.0	0.0
19	NaK2K	Charmm36m	0.78	100.0	radius_corrected	K+	95.4897273864	7.758388590835559	298.0	-1.0
20	NaK2K	Charmm36m	0.78	50.0	radius_corrected	K+	107.66626980480001	10.500200581491498	168.0	0.0
21	NaK2K	Charmm36m	0.78	-50.0	radius_corrected	K+	132.66022529520004	20.086294486712834	207.0	0.0
22	NaK2K	Charmm36m	0.78	-100.0	radius_corrected	K+	149.96373294240001	7.846122875358657	468.0	0.0
23	NaK2K	Charmm36m	0.78	-150.0	radius_corrected	K+	154.87707231215177	17.975574991674254	725.0	0.0
24	NaK2K	Charmm36m	0.77	150.0	radius_corrected	K+	128.3877542712	5.583803442758564	601.0	0.0
25	NaK2K	Charmm36m	0.77	100.0	radius_corrected	K+	113.11367036040001	6.773079468811978	353.0	0.0
26	NaK2K	Charmm36m	0.77	50.0	radius_corrected	K+	110.22975241920001	13.903594916899682	172.0	0.0
27	NaK2K	Charmm36m	0.77	-50.0	radius_corrected	K+	128.8150013736	12.025696800473167	201.0	0.0
28	NaK2K	Charmm36m	0.77	-100.0	radius_corrected	K+	166.30593460920002	9.817972012195918	519.0	0.0
29	NaK2K	Charmm36m	0.77	-150.0	radius_corrected	K+	155.5179452736	9.710411721338952	728.0	0.0
30	NaK2K	Charmm36m	0.75	150.0	radius_corrected	K+	122.40629483759999	10.065526244094862	573.0	0.0
31	NaK2K	Charmm36m	0.75	100.0	radius_corrected	K+	106.38452849760002	8.76637761109864	332.0	0.0
32	NaK2K	Charmm36m	0.75	50.0	radius_corrected	K+	102.53930457600002	11.583046386174026	160.0	0.0
33	NaK2K	Charmm36m	0.75	-50.0	radius_corrected	K+	85.8766675824	6.9681893639198815	134.0	0.0
34	NaK2K	Charmm36m	0.75	-100.0	radius_corrected	K+	106.70496382440001	8.782630318164493	333.0	0.0
35	NaK2K	Charmm36m	0.75	-150.0	radius_corrected	K+	129.24224847600004	7.326107833745162	605.0	0.0
36	NaK2K	Charmm36m	0.7	150.0	radius_corrected	K+	10.68117756	2.848314016	50.0	0.0
37	NaK2K	Charmm36m	0.7	-150.0	radius_corrected	K+	8.7585655992	1.2105334568000001	41.0	0.0
38	NaK2K	Charmm36m	0.65	150.0	radius_corrected	K+	0.0	0.3184511880520712	0.0	0.0
39	NaK2K	Charmm36m	0.65	-150.0	radius_corrected	K+	0.42724710239999997	0.2848314015999999	2.0	0.0
40	NaK2K	Amber14sb	1.0	150.0	radius_corrected	K+	20.080613812800003	1.750033430248584	94.0	0.0
41	NaK2K	Amber14sb	1.0	100.0	radius_corrected	K+	16.662636993600003	2.330357820946943	52.0	0.0
42	NaK2K	Amber14sb	0.95	150.0	radius_corrected	K+	10.8948011112	1.7858838024777377	51.0	-1.0
43	NaK2K	Amber14sb	0.9	150.0	radius_corrected	K+	21.362355120000004	3.517408338387317	100.0	0.0
44	NaK2K	Amber14sb	0.85	150.0	radius_corrected	K+	20.7214844664	2.7403460249884466	97.0	-1.0
45	NaK2K	Amber14sb	0.8	150.0	radius_corrected	K+	10.467554008800002	2.23937085384362	49.0	0.0
46	NaK2K	Amber14sb	0.75	150.0	radius_corrected	K+	5.5542123312000005	0.792937063621703	26.0	0.0
47	NaK2K	Amber14sb	0.7	150.0	radius_corrected	K+	0.0	0.0	0.0	0.0
48	NaK2K	Amber14sb	0.65	150.0	radius_corrected	K+	0.0	0.0	0.0	0.0
49	NaK2K	Amber14sb-S3	1.0	150.0	radius_corrected	K+	9.613059804	2.5125374939377583	45.0	0.0
50	NaK2K	Amber14sb-S3	1.0	100.0	radius_corrected	K+	11.535671764800002	3.139612184887902	36.0	0.0
51	NaK2K	Amber14sb-S3	1.0	50.0	radius_corrected	K+	6.408706536000001	2.702147934582384	10.0	0.0
52	NaK2K	Amber14sb-S3	1.0	-50.0	radius_corrected	K+	7.6904478432	3.797455310365942	12.0	0.0
53	NaK2K	Amber14sb-S3	1.0	-100.0	radius_corrected	K+	7.049577189600001	3.0883198539182266	22.0	1.0
54	NaK2K	Amber14sb-S3	1.0	-150.0	radius_corrected	K+	4.0588474728	1.7858838024777377	19.0	0.0
55	NaK2K	Amber14sb-S3	0.95	150.0	radius_corrected	K+	5.126965228799999	0.8544942047999999	24.0	0.0
56	NaK2K	Amber14sb-S3	0.95	-150.0	radius_corrected	K+	4.486094575199999	0.9257020552	21.0	0.0
57	NaK2K	Amber14sb-S3	0.9	150.0	radius_corrected	K+	4.699718126399999	1.3807714482959812	22.0	1.0
58	NaK2K	Amber14sb-S3	0.9	-150.0	radius_corrected	K+	7.904071394400001	1.0585807993951717	37.0	1.0
59	NaK2K	Amber14sb-S3	0.85	150.0	radius_corrected	K+	11.5356717648	2.429429863938727	54.0	1.0
60	NaK2K	Amber14sb-S3	0.85	-150.0	radius_corrected	K+	22.857719978400002	3.631600370400001	107.0	1.0
61	NaK2K	Amber14sb-S3	0.8	150.0	radius_corrected	K+	35.247885948	3.3285385891583843	165.0	-1.0
62	NaK2K	Amber14sb-S3	0.8	100.0	radius_corrected	K+	34.6070152944	5.184498793372329	108.0	0.0
63	NaK2K	Amber14sb-S3	0.8	50.0	radius_corrected	K+	38.452239215999995	5.8111888632362705	60.0	0.0
64	NaK2K	Amber14sb-S3	0.8	-50.0	radius_corrected	K+	49.3470403272	8.276361970248512	77.0	0.0
65	NaK2K	Amber14sb-S3	0.8	-100.0	radius_corrected	K+	49.347040327200006	7.645813410263818	154.0	3.0
66	NaK2K	Amber14sb-S3	0.8	-150.0	radius_corrected	K+	60.882712092	4.227731874661099	285.0	0.0
67	NaK2K	Amber14sb-S3	0.78	150.0	radius_corrected	K+	58.532853028800005	3.505856884075447	274.0	-2.0
68	NaK2K	Amber14sb-S3	0.78	100.0	radius_corrected	K+	52.55139359520001	7.61591179625244	164.0	0.0
69	NaK2K	Amber14sb-S3	0.78	50.0	radius_corrected	K+	58.319229477600004	8.622032836336805	91.0	2.0
70	NaK2K	Amber14sb-S3	0.78	-50.0	radius_corrected	K+	57.67835882400001	12.084372933973729	90.0	1.0
71	NaK2K	Amber14sb-S3	0.78	-100.0	radius_corrected	K+	60.882712092000006	10.155547689696297	190.0	0.0
72	NaK2K	Amber14sb-S3	0.78	-150.0	radius_corrected	K+	76.26360777839999	8.86559185368268	357.0	2.0
73	NaK2K	Amber14sb-S3	0.77	150.0	radius_corrected	K+	61.31128392536364	5.31979624931335	287.0	2.0
74	NaK2K	Amber14sb-S3	0.77	100.0	radius_corrected	K+	65.3688066672	4.486094575200001	204.0	0.0
75	NaK2K	Amber14sb-S3	0.77	50.0	radius_corrected	K+	59.600970784800005	6.412265940071141	93.0	-1.0
76	NaK2K	Amber14sb-S3	0.77	-50.0	radius_corrected	K+	73.700125164	9.274805430167183	115.0	-1.0
77	NaK2K	Amber14sb-S3	0.77	-100.0	radius_corrected	K+	68.5731599352	6.825932689491766	214.0	-1.0
78	NaK2K	Amber14sb-S3	0.77	-150.0	radius_corrected	K+	97.83958644960002	7.779600233541292	458.0	-3.0
79	NaK2K	Amber14sb-S3	0.75	150.0	radius_corrected	K+	88.01290309440002	3.1972245533454458	412.0	-1.0
80	NaK2K	Amber14sb-S3	0.75	100.0	radius_corrected	K+	78.50665506600002	7.342095701994559	245.0	-1.0
81	NaK2K	Amber14sb-S3	0.75	50.0	radius_corrected	K+	91.64450346480001	7.02363569521585	143.0	1.0
82	NaK2K	Amber14sb-S3	0.75	-50.0	radius_corrected	K+	68.57315993520001	11.102260734433084	107.0	0.0
83	NaK2K	Amber14sb-S3	0.75	-100.0	radius_corrected	K+	65.04837134040001	9.213715264874587	203.0	-1.0
84	NaK2K	Amber14sb-S3	0.75	-150.0	radius_corrected	K+	81.81782010960002	11.095864896099545	383.0	-1.0
85	NaK2K	Amber14sb-S3	0.7	150.0	radius_corrected	K+	39.520356972	7.036618397044097	185.0	0.0
86	NaK2K	Amber14sb-S3	0.7	-150.0	radius_corrected	K+	23.9258377344	3.000885025197345	112.0	0.0
87	NaK2K	Amber14sb-S3	0.65	150.0	radius_corrected	K+	1.068117756	0.356039252	5.0	0.0
88	NaK2K	Amber14sb-S3	0.65	-150.0	radius_corrected	K+	1.4953648583999999	0.8455463749322197	7.0	0.0
89	NaK2K	Charmm36m	1.0	150.0	radius_corrected	Na+	0.0	0.0	0.0	0.0
90	NaK2K	Charmm36m	0.95	150.0	radius_corrected	Na+	0.0	0.0	0.0	0.0
91	NaK2K	Charmm36m	0.9	150.0	radius_corrected	Na+	0.0	0.0	0.0	0.0
92	NaK2K	Charmm36m	0.85	150.0	radius_corrected	Na+	0.6408706536	0.32631536453309146	3.0	0.0
93	NaK2K	Charmm36m	0.8	150.0	radius_corrected	Na+	14.7400250328	1.6377805591999999	69.0	0.0
94	NaK2K	Charmm36m	0.78	150.0	radius_corrected	Na+	31.4026620264	5.7237116428452355	147.0	0.0
95	NaK2K	Charmm36m	0.77	150.0	radius_corrected	Na+	42.0838395864	6.232619394824992	197.0	-1.0
96	NaK2K	Charmm36m	0.75	150.0	radius_corrected	Na+	117.49295316000003	7.865164149258623	550.0	0.0
97	NaK2K	Charmm36m	0.7	150.0	radius_corrected	Na+	248.87143714799998	27.339085498344296	1165.0	1.0
98	NaK2K	Charmm36m	0.65	150.0	radius_corrected	Na+	254.8528965816	23.888190873683588	1193.0	5.0
99	NaK2K	Amber14sb-S3	1.0	150.0	radius_corrected	Na+	0.0	0.0	0.0	0.0
100	NaK2K	Amber14sb-S3	0.95	150.0	radius_corrected	Na+	0.0	0.0	0.0	0.0
101	NaK2K	Amber14sb-S3	0.9	150.0	radius_corrected	Na+	0.0	0.0	0.0	0.0
102	NaK2K	Amber14sb-S3	0.85	150.0	radius_corrected	Na+	1.068117756	0.5740960436270839	5.0	0.0
103	NaK2K	Amber14sb-S3	0.8	150.0	radius_corrected	Na+	8.972189150400002	2.1314830355636305	42.0	0.0
104	NaK2K	Amber14sb-S3	0.78	150.0	radius_corrected	Na+	23.7122141832	1.6377805591999997	111.0	0.0
105	NaK2K	Amber14sb-S3	0.77	150.0	radius_corrected	Na+	26.916567451200002	2.0687075474916523	126.0	0.0
106	NaK2K	Amber14sb-S3	0.75	150.0	radius_corrected	Na+	55.9693704144	2.826870945539593	262.0	0.0
107	NaK2K	Amber14sb-S3	0.7	150.0	radius_corrected	Na+	105.74365784400001	5.359543901807824	495.0	0.0
108	NaK2K	Amber14sb-S3	0.65	150.0	radius_corrected	Na+	150.604603596	10.649085817282065	705.0	-1.0
109	NaK2K	Charmm36m	1.0	300.0	original	K+	21.4691668956	1.9136902794315347	201.0	0.0
110	NaK2K	Charmm36m	1.0	150.0	original	K+	13.885530828	2.3670586271236718	65.0	0.0
111	NaK2K	Charmm36m	1.0	100.0	original	K+	14.099154379200002	3.767292360049854	44.0	0.0
112	NaK2K	Charmm36m	1.0	50.0	original	K+	5.1269652288	2.3007960597946715	8.0	0.0
113	NaK2K	Charmm36m	1.0	-50.0	original	K+	13.458283725600001	4.424638321728826	21.0	0.0
114	NaK2K	Charmm36m	1.0	-100.0	original	K+	12.4969777452	1.7518433732602523	39.0	0.0
115	NaK2K	Charmm36m	1.0	-150.0	original	K+	12.817413071999999	1.7149121306881854	60.0	0.0
116	NaK2K	Charmm36m	1.0	-300.0	original	K+	13.885530827999997	1.1481920872541678	130.0	0.0
117	NaK2K	Charmm36m	0.95	300.0	original	K+	3.3111650436000004	0.8342266357629142	31.0	0.0
118	NaK2K	Charmm36m	0.95	150.0	original	K+	1.4953648583999999	0.7156300397673834	7.0	0.0
119	NaK2K	Charmm36m	0.95	-300.0	original	K+	12.176542418400002	2.2359718574187233	114.0	4.0
120	NaK2K	Charmm36m	0.9	300.0	original	K+	3.9520356972000004	1.5926539544998584	37.0	5.0
121	NaK2K	Charmm36m	0.9	150.0	original	K+	1.4953648584000003	0.9035263312891295	7.0	0.0
122	NaK2K	Charmm36m	0.9	-300.0	original	K+	8.224506721200003	0.8281261763156219	77.0	1.0
123	NaK2K	Charmm36m	0.85	300.0	original	K+	5.0201534532	0.7644486933256914	47.0	0.0
124	NaK2K	Charmm36m	0.85	150.0	original	K+	2.5634826144	0.7669320199315572	12.0	0.0
125	NaK2K	Charmm36m	0.85	-300.0	original	K+	29.15961473880001	1.8017837642143593	273.0	1.0
126	NaK2K	Charmm36m	0.8	300.0	original	K+	18.051190076399998	2.358743250135872	169.0	0.0
127	NaK2K	Charmm36m	0.8	150.0	original	K+	10.4675540088	2.00016755031336	49.0	0.0
128	NaK2K	Charmm36m	0.8	100.0	original	K+	13.1378483988	2.409783496929506	41.0	0.0
129	NaK2K	Charmm36m	0.8	50.0	original	K+	14.7400250328	4.968757057893733	23.0	0.0
130	NaK2K	Charmm36m	0.8	-50.0	original	K+	10.253930457600001	4.075677596711601	16.0	0.0
131	NaK2K	Charmm36m	0.8	-100.0	original	K+	20.828296242	2.3032740314980997	65.0	0.0
132	NaK2K	Charmm36m	0.8	-150.0	original	K+	46.997181264	4.412589099494867	220.0	0.0
133	NaK2K	Charmm36m	0.8	-300.0	original	K+	115.57034119920002	5.758157560471233	1082.0	0.0
134	NaK2K	Charmm36m	0.75	300.0	original	K+	106.17090494639999	8.249361088121917	994.0	0.0
135	NaK2K	Charmm36m	0.75	150.0	original	K+	100.83031466391124	14.428333976716376	472.0	0.0
136	NaK2K	Charmm36m	0.75	100.0	original	K+	75.62273599793343	14.993268817591753	236.0	0.0
137	NaK2K	Charmm36m	0.75	50.0	original	K+	75.62273712480001	19.96666093607252	118.0	0.0
138	NaK2K	Charmm36m	0.75	-50.0	original	K+	80.10883170000002	18.407608089664866	125.0	0.0
139	NaK2K	Charmm36m	0.75	-100.0	original	K+	159.2563574196	20.914662107073784	497.0	0.0
140	NaK2K	Charmm36m	0.75	-150.0	original	K+	189.91133701680002	15.507788153631301	889.0	0.0
141	NaK2K	Charmm36m	0.75	-300.0	original	K+	180.61871253960004	18.80308651307039	1691.0	0.0
142	NaK2K	Charmm36m	0.7	300.0	original	K+	159.3631691952	12.333355917985374	1492.0	0.0
143	NaK2K	Charmm36m	0.7	150.0	original	K+	58.10560506055903	8.549687792694575	272.0	0.0
144	NaK2K	Charmm36m	0.7	100.0	original	K+	64.08706536000001	13.502292820149458	200.0	0.0
145	NaK2K	Charmm36m	0.7	50.0	original	K+	57.0374881704	17.128559602077033	89.0	0.0
146	NaK2K	Charmm36m	0.7	-50.0	original	K+	58.319229477600004	12.58204633694775	91.0	0.0
147	NaK2K	Charmm36m	0.7	-100.0	original	K+	50.308346307600004	7.90767907699892	157.0	0.0
148	NaK2K	Charmm36m	0.7	-150.0	original	K+	57.67835882400001	7.400136887433827	270.0	0.0
149	NaK2K	Charmm36m	0.7	-300.0	original	K+	68.4663481596	4.524501090541648	641.0	0.0
150	NaK2K	Charmm36m	0.65	300.0	original	K+	7.797259618800001	1.5109661547680668	73.0	0.0
151	NaK2K	Charmm36m	0.65	150.0	original	K+	1.7089884096000003	0.6976915966417561	8.0	0.0
152	NaK2K	Charmm36m	0.65	-150.0	original	K+	2.7771061656000002	0.9580036484818673	13.0	0.0
153	NaK2K	Charmm36m	0.65	-300.0	original	K+	7.6904478432	4.6470965500653865	72.0	0.0
154	NaK2K	Amber14sb	1.0	300.0	original	K+	18.905684281200003	1.3608898906136944	177.0	0.0
155	NaK2K	Amber14sb	1.0	150.0	original	K+	19.226119607999998	1.9370629544120903	90.0	0.0
156	NaK2K	Amber14sb	1.0	100.0	original	K+	18.905684281200003	2.8839179411999996	59.0	0.0
157	NaK2K	Amber14sb	1.0	50.0	original	K+	13.458283725600001	3.088319853918227	21.0	0.0
158	NaK2K	Amber14sb	1.0	-50.0	original	K+	9.613059804	3.9678813567719184	15.0	0.0
159	NaK2K	Amber14sb	1.0	-100.0	original	K+	3.845223921600001	1.334078649654758	12.0	0.0
160	NaK2K	Amber14sb	1.0	-150.0	original	K+	3.4179768192000006	1.2000160249926721	16.0	0.0
161	NaK2K	Amber14sb	1.0	-300.0	original	K+	2.2430472876000005	0.4628510275999999	21.0	2.0
162	NaK2K	Amber14sb	0.95	300.0	original	K+	10.68117756	1.378934093592146	100.0	0.0
163	NaK2K	Amber14sb	0.95	150.0	original	K+	8.972189150400002	2.058879902612151	42.0	0.0
164	NaK2K	Amber14sb	0.95	-300.0	original	K+	2.7771061656000002	0.42724710239999997	26.0	5.0
165	NaK2K	Amber14sb	0.9	300.0	original	K+	19.546554934800003	2.8662818305957756	183.0	0.0
166	NaK2K	Amber14sb	0.9	150.0	original	K+	9.826683355200002	2.2786512128000003	46.0	0.0
167	NaK2K	Amber14sb	0.9	-300.0	original	K+	7.370012516400001	1.7762755106491417	69.0	7.0
168	NaK2K	Amber14sb	0.85	300.0	original	K+	16.3422016668	0.9291192024975803	153.0	1.0
169	NaK2K	Amber14sb	0.85	150.0	original	K+	19.226119608	2.340128756131996	90.0	0.0
170	NaK2K	Amber14sb	0.85	-150.0	original	K+	9.3994362528	1.3207088769878623	44.0	0.0
171	NaK2K	Amber14sb	0.85	-300.0	original	K+	15.487707462000003	3.0596597247152397	145.0	5.0
172	NaK2K	Amber14sb	0.8	300.0	original	K+	12.817413072000003	1.6001974156607472	120.0	0.0
173	NaK2K	Amber14sb	0.8	150.0	original	K+	14.953648584000003	1.9630649628902943	70.0	0.0
174	NaK2K	Amber14sb	0.8	-150.0	original	K+	9.826683355199998	2.8695968575303703	46.0	0.0
175	NaK2K	Amber14sb	0.8	-300.0	original	K+	24.2462730612	2.1834816510708532	227.0	0.0
176	NaK2K	Amber14sb	0.75	300.0	original	K+	16.2353898912	3.2075165000318604	152.0	0.0
177	NaK2K	Amber14sb	0.75	150.0	original	K+	13.885530827999997	1.917330049828893	65.0	0.0
178	NaK2K	Amber14sb	0.75	-150.0	original	K+	12.3901659696	3.8054583862827296	58.0	0.0
179	NaK2K	Amber14sb	0.75	-300.0	original	K+	23.9258377344	2.9626231326844765	224.0	0.0
180	NaK2K	Amber14sb	0.7	300.0	original	K+	8.010883170000001	1.602176634	75.0	0.0
181	NaK2K	Amber14sb	0.7	150.0	original	K+	3.2043532679999998	1.202126872754204	15.0	0.0
182	NaK2K	Amber14sb	0.7	-300.0	original	K+	2.6702943900000005	0.28704802181354205	25.0	0.0
183	NaK2K	Amber14sb-S3	1.0	300.0	original	K+	7.049577189600001	1.452360874842383	66.0	1.0
184	NaK2K	Amber14sb-S3	1.0	150.0	original	K+	10.040306906400001	3.169349352148541	47.0	0.0
185	NaK2K	Amber14sb-S3	1.0	100.0	original	K+	3.5247885947999995	1.115147676024973	11.0	0.0
186	NaK2K	Amber14sb-S3	1.0	50.0	original	K+	5.767835882400001	2.4262971355383445	9.0	0.0
187	NaK2K	Amber14sb-S3	1.0	-50.0	original	K+	7.6904478432	5.950863532529043	12.0	0.0
188	NaK2K	Amber14sb-S3	1.0	-100.0	original	K+	4.1656592484	1.437005472722801	13.0	0.0
189	NaK2K	Amber14sb-S3	1.0	-150.0	original	K+	6.835953638400001	2.6795354204342425	32.0	0.0
190	NaK2K	Amber14sb-S3	1.0	-300.0	original	K+	0.8544942047999999	0.4152095502177407	8.0	0.0
191	NaK2K	Amber14sb-S3	0.95	300.0	original	K+	7.6904478432	1.0537799547016176	72.0	2.0
192	NaK2K	Amber14sb-S3	0.95	150.0	original	K+	8.1176949456	0.8304191004354815	38.0	0.0
193	NaK2K	Amber14sb-S3	0.95	-150.0	original	K+	5.767835882400002	1.6865891659702748	27.0	-2.0
194	NaK2K	Amber14sb-S3	0.9	300.0	original	K+	3.6316003704	0.45595271279173244	34.0	4.0
195	NaK2K	Amber14sb-S3	0.9	150.0	original	K+	2.5634826144	1.093915754629648	12.0	-1.0
196	NaK2K	Amber14sb-S3	0.9	-150.0	original	K+	4.4860945752	0.8692025861844457	21.0	0.0
197	NaK2K	Amber14sb-S3	0.9	-300.0	original	K+	4.272471024000001	0.7296633371986164	40.0	4.0
198	NaK2K	Amber14sb-S3	0.85	300.0	original	K+	6.622330087200001	1.3110755691269655	62.0	9.0
199	NaK2K	Amber14sb-S3	0.85	150.0	original	K+	5.5542123312000005	1.0657415177818153	26.0	0.0
200	NaK2K	Amber14sb-S3	0.85	-150.0	original	K+	8.544942048000001	1.0561831048116286	40.0	3.0
201	NaK2K	Amber14sb-S3	0.8	300.0	original	K+	8.3313184968	1.3862689011534333	78.0	2.0
202	NaK2K	Amber14sb-S3	0.8	150.0	original	K+	9.8266833552	1.8893577752364694	46.0	2.0
203	NaK2K	Amber14sb-S3	0.78	300.0	original	K+	11.962918867199999	1.2517197806234162	112.0	0.0
204	NaK2K	Amber14sb-S3	0.78	150.0	original	K+	14.3127779304	2.4262971355383445	67.0	0.0
205	NaK2K	Amber14sb-S3	0.76	300.0	original	K+	18.585248954400004	3.9876396224	174.0	0.0
206	NaK2K	Amber14sb-S3	0.76	150.0	original	K+	19.8669902616	3.887844296593313	93.0	-1.0
207	NaK2K	Amber14sb-S3	0.76	100.0	original	K+	28.839179412000004	4.941127054691569	90.0	4.0
208	NaK2K	Amber14sb-S3	0.76	50.0	original	K+	12.1765424184	4.52660189443	19.0	1.0
209	NaK2K	Amber14sb-S3	0.76	-50.0	original	K+	41.0157218304	8.44826454516522	64.0	-1.0
210	NaK2K	Amber14sb-S3	0.76	-100.0	original	K+	49.026605000400004	5.2337770044	153.0	0.0
211	NaK2K	Amber14sb-S3	0.76	-150.0	original	K+	67.0777950768	9.64439294058224	314.0	-4.0
212	NaK2K	Amber14sb-S3	0.76	-300.0	original	K+	99.12132775680001	15.132128959664291	928.0	1.0
213	NaK2K	Amber14sb-S3	0.74	300.0	original	K+	36.1023801528	4.354172275779112	338.0	0.0
214	NaK2K	Amber14sb-S3	0.74	150.0	original	K+	45.929063508000006	6.323080697213387	215.0	1.0
215	NaK2K	Amber14sb-S3	0.74	100.0	original	K+	39.7339805232	3.675318544246268	124.0	-1.0
216	NaK2K	Amber14sb-S3	0.74	50.0	original	K+	69.2140305888	16.179075500602227	108.0	0.0
217	NaK2K	Amber14sb-S3	0.74	-50.0	original	K+	88.4401501968	12.301452423032151	138.0	-1.0
218	NaK2K	Amber14sb-S3	0.74	-100.0	original	K+	107.0253991512	10.80014422493405	334.0	-1.0
219	NaK2K	Amber14sb-S3	0.74	-150.0	original	K+	117.9202002624	13.73333440311086	552.0	-3.0
220	NaK2K	Amber14sb-S3	0.74	-300.0	original	K+	95.062480284	23.476462623419387	890.0	2.0
221	NaK2K	Amber14sb-S3	0.72	300.0	original	K+	53.4058878	5.800271722534778	500.0	1.0
222	NaK2K	Amber14sb-S3	0.72	150.0	original	K+	89.93551505520001	8.337402416478023	421.0	0.0
223	NaK2K	Amber14sb-S3	0.72	100.0	original	K+	85.2357969288	10.521908689388415	266.0	1.0
224	NaK2K	Amber14sb-S3	0.72	50.0	original	K+	86.51753823600001	6.426483842094805	135.0	0.0
225	NaK2K	Amber14sb-S3	0.72	-50.0	original	K+	139.06893183120002	17.617144549763466	217.0	4.0
226	NaK2K	Amber14sb-S3	0.72	-100.0	original	K+	128.4945660468	15.2740839108	401.0	-1.0
227	NaK2K	Amber14sb-S3	0.72	-150.0	original	K+	134.15559015360003	18.281982890221126	628.0	0.0
228	NaK2K	Amber14sb-S3	0.72	-300.0	original	K+	122.61991838880002	20.1958067833628	1148.0	4.0
229	NaK2K	Amber14sb-S3	0.7	300.0	original	K+	57.998794150799995	9.882318246338233	543.0	-1.0
230	NaK2K	Amber14sb-S3	0.7	150.0	original	K+	88.86739729920001	4.357082624527149	416.0	0.0
231	NaK2K	Amber14sb-S3	0.7	100.0	original	K+	98.3736453276	6.972281318799486	307.0	4.0
232	NaK2K	Amber14sb-S3	0.7	50.0	original	K+	90.3627621576	11.036297962779958	141.0	3.0
233	NaK2K	Amber14sb-S3	0.7	-50.0	original	K+	92.926244772	17.440109493519476	145.0	-1.0
234	NaK2K	Amber14sb-S3	0.7	-100.0	original	K+	92.92624477199999	10.133054754683938	290.0	-2.0
235	NaK2K	Amber14sb-S3	0.7	-150.0	original	K+	97.4123393472	8.946154862194444	456.0	2.0
236	NaK2K	Amber14sb-S3	0.7	-300.0	original	K+	103.60742233200001	11.071618610161922	970.0	4.0
237	NaK2K	Amber14sb-S3	0.68	300.0	original	K+	67.9322892816	3.0093216036242376	636.0	0.0
238	NaK2K	Amber14sb-S3	0.68	150.0	original	K+	68.14591283280001	10.157794243797374	319.0	-1.0
239	NaK2K	Amber14sb-S3	0.68	100.0	original	K+	57.99879415080001	5.1102486364385316	181.0	0.0
240	NaK2K	Amber14sb-S3	0.68	50.0	original	K+	77.54534908560001	16.58715000809319	121.0	0.0
241	NaK2K	Amber14sb-S3	0.68	-50.0	original	K+	42.2974631376	7.097961952316886	66.0	-1.0
242	NaK2K	Amber14sb-S3	0.68	-100.0	original	K+	46.1426870592	6.656696327767051	144.0	1.0
243	NaK2K	Amber14sb-S3	0.68	-150.0	original	K+	44.860945752	6.479523122662277	210.0	-1.0
244	NaK2K	Amber14sb-S3	0.68	-300.0	original	K+	75.19549002240001	6.34749190932501	704.0	-1.0
245	NaK2K	Amber14sb-S3	0.66	300.0	original	K+	41.763404259599994	3.628981490438426	391.0	0.0
246	NaK2K	Amber14sb-S3	0.66	150.0	original	K+	34.82063884560001	3.4008738147042457	163.0	1.0
247	NaK2K	Charmm36m	1.0	300.0	original	Na+	0.0	0.0	0.0	0.0
248	NaK2K	Charmm36m	1.0	150.0	original	Na+	0.0	0.0	0.0	0.0
249	NaK2K	Charmm36m	0.95	300.0	original	Na+	0.0	0.0	0.0	0.0
250	NaK2K	Charmm36m	0.95	150.0	original	Na+	0.0	0.0	0.0	0.0
251	NaK2K	Charmm36m	0.9	300.0	original	Na+	0.7476824291999999	0.35781501988369174	7.0	0.0
252	NaK2K	Charmm36m	0.9	150.0	original	Na+	0.21362355119999998	0.21362355119999996	1.0	0.0
253	NaK2K	Charmm36m	0.85	300.0	original	Na+	6.408706536000001	0.9685314772060453	60.0	0.0
254	NaK2K	Charmm36m	0.85	150.0	original	Na+	1.2817413072	0.4723394438091173	6.0	0.0
255	NaK2K	Charmm36m	0.8	300.0	original	Na+	50.84240518560001	4.612598095893303	476.0	0.0
256	NaK2K	Charmm36m	0.8	150.0	original	Na+	12.603789520800001	2.074826187139992	59.0	0.0
257	NaK2K	Charmm36m	0.75	300.0	original	Na+	140.99154379200002	20.553057765939144	1320.0	7.0
258	NaK2K	Charmm36m	0.75	150.0	original	Na+	124.1152832472	8.488083295632057	581.0	0.0
259	NaK2K	Charmm36m	0.7	300.0	original	Na+	218.1096457752	9.02515612312442	2042.0	1.0
260	NaK2K	Charmm36m	0.7	150.0	original	Na+	167.694487692	10.422893276953603	785.0	0.0
261	NaK2K	Charmm36m	0.65	300.0	original	Na+	150.81822714720002	16.24787769390102	1412.0	3.0
262	NaK2K	Charmm36m	0.65	150.0	original	Na+	74.3409958176	10.293414355920547	348.0	0.0
263	NaK2K	Amber14sb	1.0	300.0	original	Na+	0.0	0.0	0.0	0.0
264	NaK2K	Amber14sb	1.0	150.0	original	Na+	0.0	0.0	0.0	0.0
265	NaK2K	Amber14sb	0.95	300.0	original	Na+	0.21362355119999998	0.14241570079999996	2.0	0.0
266	NaK2K	Amber14sb	0.95	150.0	original	Na+	0.0	0.0	0.0	0.0
267	NaK2K	Amber14sb	0.9	300.0	original	Na+	1.2817413072	0.3488457983208781	12.0	0.0
268	NaK2K	Amber14sb	0.9	150.0	original	Na+	0.0	0.0	0.0	0.0
269	NaK2K	Amber14sb	0.85	300.0	original	Na+	7.7972596188	0.7305314675915535	73.0	0.0
270	NaK2K	Amber14sb	0.85	150.0	original	Na+	1.7089884095999999	0.42724710239999997	8.0	-1.0
271	NaK2K	Amber14sb	0.8	300.0	original	Na+	14.099154379200002	0.8692025861844451	132.0	0.0
272	NaK2K	Amber14sb	0.8	150.0	original	Na+	14.740025032800002	1.508867298143333	69.0	0.0
273	NaK2K	Amber14sb	0.75	300.0	original	Na+	16.1285781156	0.702219169115141	151.0	0.0
274	NaK2K	Amber14sb	0.75	150.0	original	Na+	19.4397431592	1.508867298143333	91.0	0.0
275	NaK2K	Amber14sb	0.7	300.0	original	Na+	14.5264014816	1.2147149319693633	136.0	1.0
276	NaK2K	Amber14sb	0.7	150.0	original	Na+	17.944378300800004	1.942291204013974	84.0	0.0
277	NaK2K	Amber14sb	0.65	300.0	original	Na+	8.6517538236	1.392199978333056	81.0	0.0
278	NaK2K	Amber14sb	0.65	150.0	original	Na+	5.9814594335999995	2.155140619557648	28.0	0.0
279	NaK2K	Amber14sb-S3	1.0	300.0	original	Na+	0.0	0.0	0.0	0.0
280	NaK2K	Amber14sb-S3	1.0	150.0	original	Na+	0.0	0.0	0.0	0.0
281	NaK2K	Amber14sb-S3	0.95	150.0	original	Na+	0.0	0.0	0.0	0.0
282	NaK2K	Amber14sb-S3	0.95	-150.0	original	Na+	0.0	0.0	0.0	-1.0
283	NaK2K	Amber14sb-S3	0.9	150.0	original	Na+	0.0	0.0	0.0	0.0
284	NaK2K	Amber14sb-S3	0.9	-150.0	original	Na+	0.21362355119999998	0.21362355119999996	1.0	0.0
285	NaK2K	Amber14sb-S3	0.85	150.0	original	Na+	1.7089884095999999	0.5328707588909075	8.0	0.0
286	NaK2K	Amber14sb-S3	0.85	-150.0	original	Na+	1.068117756	0.356039252	5.0	0.0
287	NaK2K	Amber14sb-S3	0.8	300.0	original	Na+	32.898026884800004	2.28975040761669	308.0	0.0
288	NaK2K	Amber14sb-S3	0.8	150.0	original	Na+	16.2353898912	1.358559198903867	76.0	0.0
289	NaK2K	Amber14sb-S3	0.78	300.0	original	Na+	44.6473222008	2.328180933203304	418.0	0.0
290	NaK2K	Amber14sb-S3	0.78	150.0	original	Na+	30.7617913728	2.904721749684766	144.0	0.0
291	NaK2K	Amber14sb-S3	0.76	300.0	original	Na+	57.67835882400001	2.4512468625023685	540.0	0.0
292	NaK2K	Amber14sb-S3	0.76	150.0	original	Na+	52.337770044	4.299091038702961	245.0	0.0
293	NaK2K	Amber14sb-S3	0.74	300.0	original	Na+	57.0374881704	3.075981331335848	534.0	-1.0
294	NaK2K	Amber14sb-S3	0.74	150.0	original	Na+	59.17372368240001	3.9908172781934477	277.0	0.0
295	NaK2K	Amber14sb-S3	0.72	300.0	original	Na+	60.77590031640001	2.68544243218932	569.0	0.0
296	NaK2K	Amber14sb-S3	0.72	150.0	original	Na+	76.6908548808	4.553406581085147	359.0	0.0
297	NaK2K	Amber14sb-S3	0.7	300.0	original	Na+	67.93228928160002	4.299680722683336	636.0	0.0
298	NaK2K	Amber14sb-S3	0.7	150.0	original	Na+	79.4679610464	3.485549722608861	372.0	0.0
299	NaK2K	Amber14sb-S3	0.68	300.0	original	Na+	66.9709833012	3.919828855194275	627.0	0.0
300	NaK2K	Amber14sb-S3	0.68	150.0	original	Na+	66.8641715256	4.078786665434928	313.0	0.0
301	NaK2K	Amber14sb-S3	0.66	300.0	original	Na+	57.0374881704	2.7953049590671344	534.0	0.0
302	NaK2K	Amber14sb-S3	0.66	150.0	original	Na+	48.4925461224	5.432837000770895	227.0	0.0
303	TRAAK	Charmm36m	1.0	150.0	radius_corrected	K+	14.5264014816	2.178541312263575	68.0	0.0
304	TRAAK	Charmm36m	1.0	100.0	radius_corrected	K+	7.3700125164	2.2430472876	23.0	0.0
305	TRAAK	Charmm36m	1.0	50.0	radius_corrected	K+	16.02176634	5.254444602859175	25.0	0.0
306	TRAAK	Charmm36m	1.0	-50.0	radius_corrected	K+	14.740025032800002	2.5366391247966598	23.0	1.0
307	TRAAK	Charmm36m	1.0	-100.0	radius_corrected	K+	14.419589706000002	3.1048990835076946	45.0	2.0
308	TRAAK	Charmm36m	1.0	-150.0	radius_corrected	K+	12.390165969600002	2.291963796637717	58.0	3.0
309	TRAAK	Charmm36m	0.95	150.0	radius_corrected	K+	4.913341677599999	0.9580036484818674	23.0	0.0
310	TRAAK	Charmm36m	0.95	-150.0	radius_corrected	K+	8.972189150400002	1.305261458132366	42.0	3.0
311	TRAAK	Charmm36m	0.9	150.0	radius_corrected	K+	10.467554008799999	2.455380502643543	49.0	0.0
312	TRAAK	Charmm36m	0.9	-150.0	radius_corrected	K+	13.244660174400002	1.9578921871985489	62.0	3.0
313	TRAAK	Charmm36m	0.85	150.0	radius_corrected	K+	39.7339805232	4.286688936921566	186.0	0.0
314	TRAAK	Charmm36m	0.85	-150.0	radius_corrected	K+	50.201534532000004	7.429200722772193	235.0	0.0
315	TRAAK	Charmm36m	0.8	150.0	radius_corrected	K+	101.89843392240002	8.437754695210398	477.0	0.0
316	TRAAK	Charmm36m	0.8	100.0	radius_corrected	K+	106.70496382440001	10.541948890877812	333.0	0.0
317	TRAAK	Charmm36m	0.8	50.0	radius_corrected	K+	94.84885673280002	12.738843625175532	148.0	0.0
318	TRAAK	Charmm36m	0.8	-50.0	radius_corrected	K+	127.53326006640002	17.523642901237604	199.0	0.0
319	TRAAK	Charmm36m	0.8	-100.0	radius_corrected	K+	115.67715297480001	11.094551008681346	361.0	0.0
320	TRAAK	Charmm36m	0.8	-150.0	radius_corrected	K+	130.95123688560003	16.244288433874804	613.0	1.0
321	TRAAK	Charmm36m	0.78	150.0	radius_corrected	K+	92.07174919522402	12.111406475402692	431.0	0.0
322	TRAAK	Charmm36m	0.78	100.0	radius_corrected	K+	64.40750068680002	13.922045309743313	201.0	0.0
323	TRAAK	Charmm36m	0.78	50.0	radius_corrected	K+	73.70012516400001	15.293118904916273	115.0	0.0
324	TRAAK	Charmm36m	0.78	-50.0	radius_corrected	K+	67.291418628	14.465012069167658	105.0	0.0
325	TRAAK	Charmm36m	0.78	-100.0	radius_corrected	K+	87.79927954320002	16.3962164052082	274.0	0.0
326	TRAAK	Charmm36m	0.78	-150.0	radius_corrected	K+	112.36598625681634	18.157861957653882	526.0	0.0
327	TRAAK	Charmm36m	0.77	150.0	radius_corrected	K+	70.28214834479999	13.75417925130354	329.0	0.0
328	TRAAK	Charmm36m	0.77	100.0	radius_corrected	K+	43.258769118000004	7.056856052860231	135.0	0.0
329	TRAAK	Charmm36m	0.77	50.0	radius_corrected	K+	51.91052294160001	9.810415924514803	81.0	0.0
330	TRAAK	Charmm36m	0.77	-50.0	radius_corrected	K+	55.7557468632	12.384639990300565	87.0	0.0
331	TRAAK	Charmm36m	0.77	-100.0	radius_corrected	K+	65.0483713404	12.575243882088248	203.0	0.0
332	TRAAK	Charmm36m	0.77	-150.0	radius_corrected	K+	77.972596188	12.001216555571117	365.0	0.0
333	TRAAK	Charmm36m	0.75	150.0	radius_corrected	K+	42.511086688800006	10.187700960194785	199.0	0.0
334	TRAAK	Charmm36m	0.75	100.0	radius_corrected	K+	32.043532680000006	5.467260663795066	100.0	0.0
335	TRAAK	Charmm36m	0.75	50.0	radius_corrected	K+	37.8113685624	9.035543906773846	59.0	0.0
336	TRAAK	Charmm36m	0.75	-50.0	radius_corrected	K+	20.507860915200002	5.873676561595646	32.0	0.0
337	TRAAK	Charmm36m	0.75	-100.0	radius_corrected	K+	24.993955490400005	4.551735912681419	78.0	0.0
338	TRAAK	Charmm36m	0.75	-150.0	radius_corrected	K+	38.23861566480001	4.907145783990742	179.0	0.0
339	TRAAK	Charmm36m	0.7	150.0	radius_corrected	K+	3.6316003703999997	0.9580036484818674	17.0	0.0
340	TRAAK	Charmm36m	0.7	-150.0	radius_corrected	K+	3.8452239215999997	0.9969099056	18.0	0.0
341	TRAAK	Charmm36m	0.65	150.0	radius_corrected	K+	0.0	0.0	0.0	0.0
342	TRAAK	Charmm36m	0.65	-150.0	radius_corrected	K+	0.21362355119999998	0.21362355119999996	1.0	0.0
343	TRAAK	Amber14sb	1.0	150.0	radius_corrected	K+	7.476824292000001	1.159179821695507	35.0	0.0
344	TRAAK	Amber14sb	1.0	100.0	radius_corrected	K+	5.767835882399999	1.1503980298973357	18.0	0.0
345	TRAAK	Amber14sb	0.95	150.0	radius_corrected	K+	4.913341677600001	0.7156300397673835	23.0	0.0
346	TRAAK	Amber14sb	0.9	150.0	radius_corrected	K+	15.808142788800001	1.3207088769878623	74.0	0.0
347	TRAAK	Amber14sb	0.85	150.0	radius_corrected	K+	12.390165969600002	1.983621177509681	58.0	0.0
348	TRAAK	Amber14sb	0.8	150.0	radius_corrected	K+	5.767835882400001	1.4610629351831073	27.0	0.0
349	TRAAK	Amber14sb	0.75	150.0	radius_corrected	K+	1.068117756	0.5740960436270839	5.0	0.0
350	TRAAK	Amber14sb	0.7	150.0	radius_corrected	K+	0.0	0.0	0.0	0.0
351	TRAAK	Amber14sb	0.65	150.0	radius_corrected	K+	0.0	0.0	0.0	0.0
352	TRAAK	Amber14sb-S3	1.0	150.0	radius_corrected	K+	1.9226119607999999	0.8692025861844453	9.0	0.0
353	TRAAK	Amber14sb-S3	1.0	100.0	radius_corrected	K+	2.8839179412	1.007660275691864	9.0	0.0
354	TRAAK	Amber14sb-S3	1.0	50.0	radius_corrected	K+	2.5634826144	1.7089884095999996	4.0	0.0
355	TRAAK	Amber14sb-S3	1.0	-50.0	radius_corrected	K+	3.2043532679999998	2.3883839103905338	5.0	0.0
356	TRAAK	Amber14sb-S3	1.0	-100.0	radius_corrected	K+	1.281677207314663	0.7085542631441326	4.0	0.0
357	TRAAK	Amber14sb-S3	1.0	-150.0	radius_corrected	K+	1.9226119608	0.7434317840166487	9.0	0.0
358	TRAAK	Amber14sb-S3	0.95	150.0	radius_corrected	K+	2.136235512	0.7120785040000001	10.0	0.0
359	TRAAK	Amber14sb-S3	0.95	-150.0	radius_corrected	K+	2.9907297167999998	0.7261804374211916	14.0	0.0
360	TRAAK	Amber14sb-S3	0.9	150.0	radius_corrected	K+	1.4953648583999999	0.6408706536000001	7.0	0.0
361	TRAAK	Amber14sb-S3	0.9	-150.0	radius_corrected	K+	4.9133416776	1.1936610852178466	23.0	2.0
362	TRAAK	Amber14sb-S3	0.85	150.0	radius_corrected	K+	9.613059804	1.6315768226654574	45.0	0.0
363	TRAAK	Amber14sb-S3	0.85	-150.0	radius_corrected	K+	19.6533667104	3.7110154156951602	92.0	5.0
364	TRAAK	Amber14sb-S3	0.8	150.0	radius_corrected	K+	94.42160963040001	5.083263061948342	442.0	0.0
365	TRAAK	Amber14sb-S3	0.8	100.0	radius_corrected	K+	100.6166926152	8.081071460435481	314.0	0.0
366	TRAAK	Amber14sb-S3	0.8	50.0	radius_corrected	K+	93.56711542560001	15.616451439949023	146.0	0.0
367	TRAAK	Amber14sb-S3	0.8	-50.0	radius_corrected	K+	121.1245535304	16.532033889570087	189.0	0.0
368	TRAAK	Amber14sb-S3	0.8	-100.0	radius_corrected	K+	163.10158134120002	10.675301295924745	509.0	0.0
369	TRAAK	Amber14sb-S3	0.8	-150.0	radius_corrected	K+	140.5642966896	12.852178650290703	658.0	1.0
370	TRAAK	Amber14sb-S3	0.78	150.0	radius_corrected	K+	140.35067104701204	7.331642607017604	657.0	0.0
371	TRAAK	Amber14sb-S3	0.78	100.0	radius_corrected	K+	140.6711084652	6.592112661703795	439.0	0.0
372	TRAAK	Amber14sb-S3	0.78	50.0	radius_corrected	K+	127.53326006640002	17.15518156343591	199.0	0.0
373	TRAAK	Amber14sb-S3	0.78	-50.0	radius_corrected	K+	170.4715938576	17.068508372692587	266.0	0.0
374	TRAAK	Amber14sb-S3	0.78	-100.0	radius_corrected	K+	138.74849650440004	20.221305658537634	433.0	0.0
375	TRAAK	Amber14sb-S3	0.78	-150.0	radius_corrected	K+	176.8802977578782	8.381983594613216	828.0	0.0
376	TRAAK	Amber14sb-S3	0.77	150.0	radius_corrected	K+	138.85530827999997	9.024032403251653	650.0	0.0
377	TRAAK	Amber14sb-S3	0.77	100.0	radius_corrected	K+	147.07981500120002	10.437538281595407	459.0	0.0
378	TRAAK	Amber14sb-S3	0.77	50.0	radius_corrected	K+	136.5054492168	16.903279871330273	213.0	0.0
379	TRAAK	Amber14sb-S3	0.77	-50.0	radius_corrected	K+	116.63845895520001	22.421315711758	182.0	0.0
380	TRAAK	Amber14sb-S3	0.77	-100.0	radius_corrected	K+	164.06288732160004	8.844118218861084	512.0	0.0
381	TRAAK	Amber14sb-S3	0.77	-150.0	radius_corrected	K+	110.44337597040001	18.60161137246064	517.0	3.0
382	TRAAK	Amber14sb-S3	0.75	150.0	radius_corrected	K+	135.8645785632	18.288638144496986	636.0	0.0
383	TRAAK	Amber14sb-S3	0.75	100.0	radius_corrected	K+	109.90931709240002	6.210716708277274	343.0	0.0
384	TRAAK	Amber14sb-S3	0.75	50.0	radius_corrected	K+	103.82104588320001	12.774616915556464	162.0	0.0
385	TRAAK	Amber14sb-S3	0.75	-50.0	radius_corrected	K+	115.99758830160002	11.949559936324794	181.0	0.0
386	TRAAK	Amber14sb-S3	0.75	-100.0	radius_corrected	K+	92.2853741184	13.53436281514495	288.0	1.0
387	TRAAK	Amber14sb-S3	0.75	-150.0	radius_corrected	K+	132.66022529520004	11.80612416179192	621.0	0.0
388	TRAAK	Amber14sb-S3	0.7	150.0	radius_corrected	K+	11.749295316	2.0203462962234884	55.0	0.0
389	TRAAK	Amber14sb-S3	0.7	-150.0	radius_corrected	K+	11.322048213600002	1.8028387757798559	53.0	0.0
390	TRAAK	Amber14sb-S3	0.65	150.0	radius_corrected	K+	0.21362355119999998	0.21362355119999996	1.0	0.0
391	TRAAK	Amber14sb-S3	0.65	-150.0	radius_corrected	K+	0.21362355119999998	0.21362355119999996	1.0	0.0
392	TRAAK	Charmm36m	1.0	150.0	radius_corrected	Na+	0.42724710239999997	0.4272471023999999	2.0	-1.0
393	TRAAK	Charmm36m	0.95	150.0	radius_corrected	Na+	0.0	0.0	0.0	-1.0
394	TRAAK	Charmm36m	0.9	150.0	radius_corrected	Na+	0.6408706536	0.32631536453309146	3.0	-1.0
395	TRAAK	Charmm36m	0.85	150.0	radius_corrected	Na+	3.8452239215999997	0.7669320199315571	18.0	-2.0
396	TRAAK	Charmm36m	0.8	150.0	radius_corrected	Na+	12.390165969600002	4.612598095893303	58.0	-1.0
397	TRAAK	Charmm36m	0.78	150.0	radius_corrected	Na+	36.316003704	10.200384762852908	170.0	-5.0
398	TRAAK	Charmm36m	0.77	150.0	radius_corrected	Na+	33.7525210896	11.262552015065543	158.0	-4.0
399	TRAAK	Charmm36m	0.75	150.0	radius_corrected	Na+	15.3808956864	9.451081895661467	72.0	-7.0
400	TRAAK	Charmm36m	0.7	150.0	radius_corrected	Na+	30.334544270400006	13.887539109319654	142.0	-5.0
401	TRAAK	Charmm36m	0.65	150.0	radius_corrected	Na+	37.1704979088	18.15506952727268	174.0	-7.0
402	TRAAK	Amber14sb-S3	1.0	150.0	radius_corrected	Na+	0.0	0.0	0.0	0.0
403	TRAAK	Amber14sb-S3	0.95	150.0	radius_corrected	Na+	0.0	0.0	0.0	0.0
404	TRAAK	Amber14sb-S3	0.9	150.0	radius_corrected	Na+	0.0	0.0	0.0	0.0
405	TRAAK	Amber14sb-S3	0.85	150.0	radius_corrected	Na+	0.42724710239999997	0.2848314015999999	2.0	0.0
406	TRAAK	Amber14sb-S3	0.8	150.0	radius_corrected	Na+	6.195082984800001	1.1236409264923586	29.0	0.0
407	TRAAK	Amber14sb-S3	0.78	150.0	radius_corrected	Na+	18.158001852000005	2.2574124010427794	85.0	-1.0
408	TRAAK	Amber14sb-S3	0.77	150.0	radius_corrected	Na+	25.421202592800007	4.497383205466334	119.0	-1.0
409	TRAAK	Amber14sb-S3	0.75	150.0	radius_corrected	Na+	58.74647657999999	10.432618395259562	275.0	-1.0
410	TRAAK	Amber14sb-S3	0.7	150.0	radius_corrected	Na+	64.08706536000001	21.53022082037679	300.0	-1.0
411	TRAAK	Amber14sb-S3	0.65	150.0	radius_corrected	Na+	113.00685858480001	16.425569043979888	529.0	0.0
412	TRAAK	Charmm36m	1.0	300.0	original	K+	13.938936715800002	2.8152440390038436	261.0	0.0
413	TRAAK	Charmm36m	1.0	150.0	original	K+	14.953648584000002	2.9531948274322675	70.0	0.0
414	TRAAK	Charmm36m	1.0	100.0	original	K+	12.496977745200002	2.212319160864413	39.0	0.0
415	TRAAK	Charmm36m	1.0	50.0	original	K+	14.099154379199998	3.1396121848879033	22.0	0.0
416	TRAAK	Charmm36m	1.0	-50.0	original	K+	11.5356717648	3.2817472638889447	18.0	1.0
417	TRAAK	Charmm36m	1.0	-100.0	original	K+	9.613059804000002	3.2747870285585403	30.0	4.0
418	TRAAK	Charmm36m	1.0	-150.0	original	K+	6.408706536000001	1.4241570080000001	30.0	7.0
419	TRAAK	Charmm36m	1.0	-300.0	original	K+	5.7678358824	1.7816198478004717	54.0	7.0
420	TRAAK	Charmm36m	0.95	300.0	original	K+	7.049577189600001	1.0095455163965343	66.0	0.0
421	TRAAK	Charmm36m	0.95	150.0	original	K+	4.058847472799999	1.077570309778824	19.0	0.0
422	TRAAK	Charmm36m	0.95	-300.0	original	K+	6.195082984800001	1.3585591989038668	58.0	9.0
423	TRAAK	Charmm36m	0.9	300.0	original	K+	7.3700125164	0.9070270275912561	69.0	1.0
424	TRAAK	Charmm36m	0.9	150.0	original	K+	2.3498590631999994	0.49845495279999996	11.0	0.0
425	TRAAK	Charmm36m	0.9	-300.0	original	K+	12.710601296400002	2.127017945046736	119.0	5.0
426	TRAAK	Charmm36m	0.85	300.0	original	K+	24.993955490399998	3.6105961435103424	234.0	0.0
427	TRAAK	Charmm36m	0.85	150.0	original	K+	12.603789520800003	2.328180933203303	59.0	0.0
428	TRAAK	Charmm36m	0.85	-300.0	original	K+	52.017334717199994	13.561357041148378	487.0	6.0
429	TRAAK	Charmm36m	0.8	300.0	original	K+	80.2156434756	4.759353952009215	751.0	0.0
430	TRAAK	Charmm36m	0.8	150.0	original	K+	50.6287816344	5.3576514074332104	237.0	0.0
431	TRAAK	Charmm36m	0.8	100.0	original	K+	49.026605000400004	8.32926417091578	153.0	0.0
432	TRAAK	Charmm36m	0.8	50.0	original	K+	45.5018164056	9.903012747495865	71.0	0.0
433	TRAAK	Charmm36m	0.8	-50.0	original	K+	57.0374881704	8.831208975052851	89.0	0.0
434	TRAAK	Charmm36m	0.8	-100.0	original	K+	81.3905730072	14.970423882163978	254.0	0.0
435	TRAAK	Charmm36m	0.8	-150.0	original	K+	133.08747239759998	19.51160070544711	623.0	0.0
436	TRAAK	Charmm36m	0.8	-300.0	original	K+	160.64491050240002	33.503728727420025	1504.0	1.0
437	TRAAK	Charmm36m	0.75	300.0	original	K+	124.1152832472	15.245632366804308	1162.0	0.0
438	TRAAK	Charmm36m	0.75	150.0	original	K+	71.13664254960001	11.687852752423787	333.0	0.0
439	TRAAK	Charmm36m	0.75	100.0	original	K+	56.7170528436	6.688327888954001	177.0	0.0
440	TRAAK	Charmm36m	0.75	50.0	original	K+	45.5018164056	9.994751739896174	71.0	0.0
441	TRAAK	Charmm36m	0.75	-50.0	original	K+	49.3470403272	9.411566127833742	77.0	0.0
442	TRAAK	Charmm36m	0.75	-100.0	original	K+	88.11971487000001	7.601667326025743	275.0	0.0
443	TRAAK	Charmm36m	0.75	-150.0	original	K+	69.0004070376	10.12078758404957	323.0	0.0
444	TRAAK	Charmm36m	0.75	-300.0	original	K+	159.7904162976	22.784398046871416	1496.0	0.0
445	TRAAK	Charmm36m	0.7	300.0	original	K+	27.4506263292	4.2368670987999995	257.0	0.0
446	TRAAK	Charmm36m	0.7	150.0	original	K+	10.8948011112	2.3498590632000003	51.0	0.0
447	TRAAK	Charmm36m	0.7	100.0	original	K+	8.6517538236	2.4380241112334593	27.0	0.0
448	TRAAK	Charmm36m	0.7	50.0	original	K+	5.767835882400001	3.5036867465205046	9.0	0.0
449	TRAAK	Charmm36m	0.7	-50.0	original	K+	12.1765424184	2.230295352049946	19.0	0.0
450	TRAAK	Charmm36m	0.7	-100.0	original	K+	8.010883170000001	1.1941919551952673	25.0	0.0
451	TRAAK	Charmm36m	0.7	-150.0	original	K+	10.253930457600003	1.8785921162343335	48.0	0.0
452	TRAAK	Charmm36m	0.7	-300.0	original	K+	22.0032257736	2.1015365763961444	206.0	0.0
453	TRAAK	Charmm36m	0.65	300.0	original	K+	3.0975414924000004	1.1856695129835886	29.0	0.0
454	TRAAK	Charmm36m	0.65	150.0	original	K+	0.42724710239999997	0.2848314015999999	2.0	0.0
455	TRAAK	Charmm36m	0.65	-300.0	original	K+	2.7771061656000002	0.7993061383363612	26.0	0.0
456	TRAAK	Amber14sb	1.0	300.0	original	K+	20.828296242	1.996678791128014	195.0	0.0
457	TRAAK	Amber14sb	1.0	150.0	original	K+	11.749295316000001	1.7514815342863916	55.0	0.0
458	TRAAK	Amber14sb	1.0	100.0	original	K+	4.165659248399999	0.8342266357629143	13.0	0.0
459	TRAAK	Amber14sb	1.0	50.0	original	K+	3.8452239215999997	1.4170183314273517	6.0	0.0
460	TRAAK	Amber14sb	1.0	-50.0	original	K+	1.9226119607999999	0.9789460935992743	3.0	0.0
461	TRAAK	Amber14sb	1.0	-100.0	original	K+	1.9226119607999999	0.7085091657136758	6.0	1.0
462	TRAAK	Amber14sb	1.0	-150.0	original	K+	2.136235512	0.5515736374368582	10.0	2.0
463	TRAAK	Amber14sb	1.0	-300.0	original	K+	1.4953648583999999	0.17442289916043902	14.0	4.0
464	TRAAK	Amber14sb	0.95	300.0	original	K+	9.185812701600002	1.0465373949626342	86.0	0.0
465	TRAAK	Amber14sb	0.95	150.0	original	K+	4.058847472799999	0.9257020552	19.0	0.0
466	TRAAK	Amber14sb	0.9	300.0	original	K+	25.421202592800004	1.9291940134688799	238.0	0.0
467	TRAAK	Amber14sb	0.9	150.0	original	K+	16.02176634	1.7801962600000003	75.0	0.0
468	TRAAK	Amber14sb	0.85	300.0	original	K+	37.811368562400006	2.754188574888948	354.0	0.0
469	TRAAK	Amber14sb	0.85	150.0	original	K+	27.557438104800003	3.175742398185515	129.0	0.0
470	TRAAK	Amber14sb	0.85	100.0	original	K+	20.1874255884	3.8229067051319103	63.0	0.0
471	TRAAK	Amber14sb	0.85	50.0	original	K+	16.6626369936	3.600048074978017	26.0	0.0
472	TRAAK	Amber14sb	0.85	-50.0	original	K+	17.3035076472	4.27780827907784	27.0	0.0
473	TRAAK	Amber14sb	0.85	-100.0	original	K+	20.507860915200002	3.316329328064248	64.0	0.0
474	TRAAK	Amber14sb	0.85	-150.0	original	K+	21.575978671200005	3.706230094019664	101.0	0.0
475	TRAAK	Amber14sb	0.85	-300.0	original	K+	31.295850250800004	7.887776225995131	293.0	5.0
476	TRAAK	Amber14sb	0.8	300.0	original	K+	25.207579041600003	2.467739878566038	236.0	0.0
477	TRAAK	Amber14sb	0.8	150.0	original	K+	13.458283725600001	1.4953648583999999	63.0	0.0
478	TRAAK	Amber14sb	0.8	100.0	original	K+	12.4969777452	2.1601344776173828	39.0	0.0
479	TRAAK	Amber14sb	0.8	50.0	original	K+	10.8948011112	3.7062300940196633	17.0	0.0
480	TRAAK	Amber14sb	0.8	-50.0	original	K+	12.1765424184	3.755159341870249	19.0	0.0
481	TRAAK	Amber14sb	0.8	-100.0	original	K+	17.944378300800004	2.14689011930215	56.0	0.0
482	TRAAK	Amber14sb	0.8	-150.0	original	K+	25.848449695200003	2.7292214349823136	121.0	0.0
483	TRAAK	Amber14sb	0.8	-300.0	original	K+	63.553006482000015	8.55124458545646	595.0	1.0
484	TRAAK	Amber14sb	0.75	300.0	original	K+	11.962918867200003	1.4488654164054562	112.0	0.0
485	TRAAK	Amber14sb	0.75	150.0	original	K+	10.253930457600003	1.7089884096000003	48.0	0.0
486	TRAAK	Amber14sb	0.75	-150.0	original	K+	11.535671764800002	2.117161598790343	54.0	0.0
487	TRAAK	Amber14sb	0.75	-300.0	original	K+	36.102380152799995	5.515276710517259	338.0	0.0
488	TRAAK	Amber14sb	0.7	300.0	original	K+	2.9907297167999998	0.5696628032000001	28.0	0.0
489	TRAAK	Amber14sb	0.7	150.0	original	K+	1.068117756	0.47767678207810665	5.0	0.0
490	TRAAK	Amber14sb-S3	1.0	300.0	original	K+	5.767835882400002	1.4259360930259464	54.0	0.0
491	TRAAK	Amber14sb-S3	1.0	150.0	original	K+	4.058847472799999	1.0294399513060755	19.0	0.0
492	TRAAK	Amber14sb-S3	1.0	100.0	original	K+	5.126965228800001	1.5255773015459593	16.0	0.0
493	TRAAK	Amber14sb-S3	1.0	50.0	original	K+	6.4087065359999995	2.136235512	10.0	0.0
494	TRAAK	Amber14sb-S3	1.0	-50.0	original	K+	4.4860945752	1.9226119607999996	7.0	0.0
495	TRAAK	Amber14sb-S3	1.0	-100.0	original	K+	2.5634826143999994	0.7993061383363611	8.0	0.0
496	TRAAK	Amber14sb-S3	1.0	-150.0	original	K+	2.3498590631999994	0.5914968293597405	11.0	0.0
497	TRAAK	Amber14sb-S3	1.0	-300.0	original	K+	0.8544942047999999	0.31038782388036235	8.0	0.0
498	TRAAK	Amber14sb-S3	0.95	150.0	original	K+	1.9226119607999999	0.5914968293597402	9.0	0.0
499	TRAAK	Amber14sb-S3	0.9	150.0	original	K+	1.2817413072000001	0.7261804374211915	6.0	0.0
500	TRAAK	Amber14sb-S3	0.85	150.0	original	K+	2.9907297168	0.9659102776036372	14.0	0.0
501	TRAAK	Amber14sb-S3	0.8	150.0	original	K+	26.275696797600006	3.3859314145991246	123.0	0.0
502	TRAAK	Amber14sb-S3	0.78	300.0	original	K+	54.153570229200014	7.676011406863025	507.0	0.0
503	TRAAK	Amber14sb-S3	0.78	150.0	original	K+	76.904478432	7.1065291997953715	360.0	0.0
504	TRAAK	Amber14sb-S3	0.76	300.0	original	K+	96.8782804692	8.059473623569467	907.0	0.0
505	TRAAK	Amber14sb-S3	0.76	150.0	original	K+	102.3256810248	6.56079008279187	479.0	0.0
506	TRAAK	Amber14sb-S3	0.76	100.0	original	K+	131.37848398800003	10.530579402593983	410.0	0.0
507	TRAAK	Amber14sb-S3	0.76	50.0	original	K+	101.25756326880001	16.70639973999667	158.0	0.0
508	TRAAK	Amber14sb-S3	0.76	-50.0	original	K+	155.0906981712	23.707402353733627	242.0	0.0
509	TRAAK	Amber14sb-S3	0.76	-100.0	original	K+	207.64209176640003	27.104948130883535	648.0	0.0
510	TRAAK	Amber14sb-S3	0.76	-150.0	original	K+	189.05684281200004	33.04727108114443	885.0	1.0
511	TRAAK	Amber14sb-S3	0.76	-300.0	original	K+	110.550187746	33.68261166599014	1035.0	3.0
512	TRAAK	Amber14sb-S3	0.74	300.0	original	K+	132.5534135196	14.584968807584273	1241.0	0.0
513	TRAAK	Amber14sb-S3	0.74	150.0	original	K+	162.7811460144	9.056563671621378	762.0	0.0
514	TRAAK	Amber14sb-S3	0.74	100.0	original	K+	174.637253106	17.058144877185953	545.0	0.0
515	TRAAK	Amber14sb-S3	0.74	50.0	original	K+	162.7811460144	12.3901659696	254.0	0.0
516	TRAAK	Amber14sb-S3	0.74	-50.0	original	K+	214.691668956	30.886892480770644	335.0	1.0
517	TRAAK	Amber14sb-S3	0.74	-100.0	original	K+	189.056842812	25.541194846017667	590.0	0.0
518	TRAAK	Amber14sb-S3	0.74	-150.0	original	K+	234.98590632	41.41334958576847	1100.0	0.0
519	TRAAK	Amber14sb-S3	0.74	-300.0	original	K+	149.10923873760004	44.788322778879085	1396.0	2.0
520	TRAAK	Amber14sb-S3	0.72	300.0	original	K+	177.9484181496	10.123292295544857	1666.0	0.0
521	TRAAK	Amber14sb-S3	0.72	150.0	original	K+	158.2950514392	7.6192399928	741.0	0.0
522	TRAAK	Amber14sb-S3	0.72	100.0	original	K+	142.27328509920002	19.527576416895943	444.0	0.0
523	TRAAK	Amber14sb-S3	0.72	50.0	original	K+	128.17413072000002	11.739581138798908	200.0	0.0
524	TRAAK	Amber14sb-S3	0.72	-50.0	original	K+	122.40629483760002	17.730754749600003	191.0	0.0
525	TRAAK	Amber14sb-S3	0.72	-100.0	original	K+	188.41597215840002	25.72722980972388	588.0	0.0
526	TRAAK	Amber14sb-S3	0.72	-150.0	original	K+	182.22088917360003	26.364315950187454	853.0	1.0
527	TRAAK	Amber14sb-S3	0.72	-300.0	original	K+	120.16324755000001	33.13509096065193	1125.0	4.0
528	TRAAK	Amber14sb-S3	0.7	300.0	original	K+	122.72673016440001	12.155964283786124	1149.0	0.0
529	TRAAK	Amber14sb-S3	0.7	150.0	original	K+	90.36276215760002	8.431743184975055	423.0	0.0
530	TRAAK	Amber14sb-S3	0.7	100.0	original	K+	72.7388191836	15.441968681422853	227.0	0.0
531	TRAAK	Amber14sb-S3	0.7	50.0	original	K+	71.1366425496	15.97041439271299	111.0	0.0
532	TRAAK	Amber14sb-S3	0.7	-50.0	original	K+	74.98186647120001	12.34773692855521	117.0	0.0
533	TRAAK	Amber14sb-S3	0.7	-100.0	original	K+	91.64450346480001	11.535671764800002	286.0	0.0
534	TRAAK	Amber14sb-S3	0.7	-150.0	original	K+	121.9790477352	18.81680078255323	571.0	0.0
535	TRAAK	Amber14sb-S3	0.7	-300.0	original	K+	159.04273386840003	31.522023195227554	1489.0	0.0
536	TRAAK	Amber14sb-S3	0.68	300.0	original	K+	67.825477506	7.5682422225843515	635.0	0.0
537	TRAAK	Amber14sb-S3	0.68	150.0	original	K+	42.93833379120001	7.645813410263818	201.0	0.0
538	TRAAK	Amber14sb-S3	0.68	100.0	original	K+	42.297463137600005	6.785700908671463	132.0	0.0
539	TRAAK	Amber14sb-S3	0.68	50.0	original	K+	24.9939554904	4.6263187463904	39.0	0.0
540	TRAAK	Amber14sb-S3	0.68	-50.0	original	K+	21.148731568800002	4.968757057893732	33.0	0.0
541	TRAAK	Amber14sb-S3	0.68	-100.0	original	K+	28.83917941200001	4.941127054691569	90.0	0.0
542	TRAAK	Amber14sb-S3	0.68	-150.0	original	K+	40.37485117679999	6.987446070149762	189.0	0.0
543	TRAAK	Amber14sb-S3	0.68	-300.0	original	K+	88.65377374800002	6.339098660047505	830.0	0.0
544	TRAAK	Amber14sb-S3	0.66	300.0	original	K+	27.557438104800003	3.6718678641649904	258.0	0.0
545	TRAAK	Amber14sb-S3	0.66	150.0	original	K+	14.3127779304	1.9643560284444523	67.0	0.0
546	TRAAK	Charmm36m	1.0	150.0	original	Na+	0.0	0.0	0.0	0.0
547	TRAAK	Charmm36m	0.95	150.0	original	Na+	0.8544942048000002	0.652630729066183	4.0	0.0
548	TRAAK	Charmm36m	0.9	150.0	original	Na+	0.21362355119999998	0.38346600996577856	1.0	-2.0
549	TRAAK	Charmm36m	0.85	150.0	original	Na+	4.272471024	1.1031472748737168	20.0	-1.0
550	TRAAK	Charmm36m	0.8	150.0	original	Na+	21.362355120000004	3.05447649259302	100.0	-1.0
551	TRAAK	Charmm36m	0.75	150.0	original	Na+	70.7093954472	9.15484857862291	331.0	-1.0
552	TRAAK	Charmm36m	0.7	150.0	original	Na+	57.2511117216	10.08439935828885	268.0	-1.0
553	TRAAK	Charmm36m	0.65	150.0	original	Na+	26.4893203488	2.470820062679776	124.0	-2.0
554	TRAAK	Amber14sb-S3	1.0	150.0	original	Na+	0.0	0.0	0.0	0.0
555	TRAAK	Amber14sb-S3	0.95	150.0	original	Na+	0.0	0.0	0.0	0.0
556	TRAAK	Amber14sb-S3	0.9	150.0	original	Na+	1.9226119607999999	0.6717735171279092	9.0	0.0
557	TRAAK	Amber14sb-S3	0.85	150.0	original	Na+	1.068117756	0.356039252	5.0	0.0
558	TRAAK	Amber14sb-S3	0.8	150.0	original	Na+	6.835953638400001	1.4170183314273523	32.0	0.0
559	TRAAK	Amber14sb-S3	0.75	150.0	original	Na+	52.7650171464	7.092602167551714	247.0	0.0
560	TRAAK	Amber14sb-S3	0.7	150.0	original	Na+	44.2200750984	6.305413939884884	207.0	0.0
561	TRAAK	Amber14sb-S3	0.65	150.0	original	Na+	12.3901659696	1.767332368993079	58.0	0.0
562	MthK	Charmm36m	1.0	200.0	radius_corrected	K+	5.7678358824	1.1749295316000001	36.0	0.0
563	MthK	Charmm36m	1.0	150.0	radius_corrected	K+	4.486094575200001	1.1678955821735018	21.0	0.0
564	MthK	Charmm36m	1.0	100.0	radius_corrected	K+	4.4860945752	2.8340366628547047	14.0	0.0
565	MthK	Charmm36m	1.0	50.0	radius_corrected	K+	5.7678358824	2.230295352049946	9.0	0.0
566	MthK	Charmm36m	1.0	-50.0	radius_corrected	K+	0.6408706536	1.1503980298973355	1.0	0.0
567	MthK	Charmm36m	1.0	-100.0	radius_corrected	K+	2.5634826144000002	0.9311634716410873	8.0	0.0
568	MthK	Charmm36m	1.0	-150.0	radius_corrected	K+	2.7771061656000002	0.5561510905086097	13.0	0.0
569	MthK	Charmm36m	1.0	-200.0	radius_corrected	K+	2.5634826144000002	0.8342266357629146	16.0	0.0
570	MthK	Charmm36m	0.95	150.0	radius_corrected	K+	1.7089884095999999	0.6207756477607246	8.0	0.0
571	MthK	Charmm36m	0.95	-150.0	radius_corrected	K+	3.6316003703999997	1.0095455163965343	17.0	0.0
572	MthK	Charmm36m	0.9	150.0	radius_corrected	K+	0.6408706536	0.4559527127917323	3.0	0.0
573	MthK	Charmm36m	0.9	-150.0	radius_corrected	K+	1.4953648583999999	0.4559527127917323	7.0	0.0
574	MthK	Charmm36m	0.85	150.0	radius_corrected	K+	2.9907297167999993	0.7261804374211915	14.0	0.0
575	MthK	Charmm36m	0.85	-150.0	radius_corrected	K+	12.603789520800003	1.97465416469689	59.0	0.0
576	MthK	Charmm36m	0.8	200.0	radius_corrected	K+	40.05441585	6.246434462262503	250.0	0.0
577	MthK	Charmm36m	0.8	150.0	radius_corrected	K+	41.8702160352	4.0054020248877515	196.0	0.0
578	MthK	Charmm36m	0.8	100.0	radius_corrected	K+	42.9383337912	5.344859543401416	134.0	0.0
579	MthK	Charmm36m	0.8	50.0	radius_corrected	K+	37.17049790880001	6.0270620716340755	58.0	0.0
580	MthK	Charmm36m	0.8	-50.0	radius_corrected	K+	53.833134902400005	7.350637088492538	84.0	0.0
581	MthK	Charmm36m	0.8	-100.0	radius_corrected	K+	96.13059804	7.950126096723819	300.0	0.0
582	MthK	Charmm36m	0.8	-150.0	radius_corrected	K+	114.50222344320002	10.58676594228126	536.0	0.0
583	MthK	Charmm36m	0.8	-200.0	radius_corrected	K+	135.383925573	6.019722531888588	845.0	0.0
584	MthK	Charmm36m	0.78	200.0	radius_corrected	K+	80.4292670268	5.4032402395289205	502.0	0.0
585	MthK	Charmm36m	0.78	150.0	radius_corrected	K+	110.01612722863197	9.697086909975202	515.0	0.0
586	MthK	Charmm36m	0.78	100.0	radius_corrected	K+	103.50061055639999	10.122353101363986	323.0	0.0
587	MthK	Charmm36m	0.78	50.0	radius_corrected	K+	132.6602252952	13.30825003280099	207.0	0.0
588	MthK	Charmm36m	0.78	-50.0	radius_corrected	K+	182.648136276	16.69136923786244	285.0	0.0
589	MthK	Charmm36m	0.78	-100.0	radius_corrected	K+	170.4715938576	12.195266929566056	532.0	0.0
590	MthK	Charmm36m	0.78	-150.0	radius_corrected	K+	207.21484157625824	9.355096352096423	970.0	0.0
591	MthK	Charmm36m	0.78	-200.0	radius_corrected	K+	204.59795616180003	5.975973277401194	1277.0	0.0
592	MthK	Charmm36m	0.77	200.0	radius_corrected	K+	155.7315688248	8.686628129529833	972.0	0.0
593	MthK	Charmm36m	0.77	150.0	radius_corrected	K+	145.69126191840002	10.928955269032686	682.0	0.0
594	MthK	Charmm36m	0.77	100.0	radius_corrected	K+	138.4280611776	13.097406090406489	432.0	0.0
595	MthK	Charmm36m	0.77	50.0	radius_corrected	K+	195.46554934800002	22.491425360314746	305.0	0.0
596	MthK	Charmm36m	0.77	-50.0	radius_corrected	K+	214.691668956	25.567981633501276	335.0	0.0
597	MthK	Charmm36m	0.77	-100.0	radius_corrected	K+	224.94559941359998	10.679041110821709	702.0	0.0
598	MthK	Charmm36m	0.77	-150.0	radius_corrected	K+	219.81863418480003	8.26409977821131	1029.0	0.0
599	MthK	Charmm36m	0.77	-200.0	radius_corrected	K+	231.03387062280004	4.893564917207613	1442.0	0.0
600	MthK	Charmm36m	0.75	200.0	radius_corrected	K+	250.09977256740007	8.928371980172885	1561.0	0.0
601	MthK	Charmm36m	0.75	150.0	radius_corrected	K+	226.65458782320002	23.635107356214135	1061.0	0.0
602	MthK	Charmm36m	0.75	100.0	radius_corrected	K+	246.735201636	11.22286325726841	770.0	0.0
603	MthK	Charmm36m	0.75	50.0	radius_corrected	K+	217.2551515704	12.726299216790567	339.0	0.0
604	MthK	Charmm36m	0.75	-50.0	radius_corrected	K+	210.2055743808	10.967858360206895	328.0	0.0
605	MthK	Charmm36m	0.75	-100.0	radius_corrected	K+	234.23822389080001	11.318520860219998	731.0	0.0
606	MthK	Charmm36m	0.75	-150.0	radius_corrected	K+	237.33576538320003	11.404154553488112	1111.0	0.0
607	MthK	Charmm36m	0.75	-200.0	radius_corrected	K+	220.1390695116	3.724653886564349	1374.0	0.0
608	MthK	Charmm36m	0.7	150.0	radius_corrected	K+	21.362355119999997	2.112366209623257	100.0	0.0
609	MthK	Charmm36m	0.7	-150.0	radius_corrected	K+	29.480050065600004	3.2287872588417055	138.0	0.0
610	MthK	Charmm36m	0.65	150.0	radius_corrected	K+	0.6408706536	0.4559527127917323	3.0	0.0
611	MthK	Charmm36m	0.65	-150.0	radius_corrected	K+	0.21362355119999998	0.21362355119999996	1.0	0.0
612	MthK	Amber14sb	1.0	150.0	radius_corrected	K+	9.8266833552	1.6608382008709628	46.0	0.0
613	MthK	Amber14sb	1.0	100.0	radius_corrected	K+	5.767835882400002	1.2456286506532224	18.0	0.0
614	MthK	Amber14sb	0.95	150.0	radius_corrected	K+	3.8452239216	1.305261458132366	18.0	0.0
615	MthK	Amber14sb	0.95	100.0	radius_corrected	K+	1.2817413071999997	0.9789460935992743	4.0	0.0
616	MthK	Amber14sb	0.9	150.0	radius_corrected	K+	6.835953638400001	2.291963796637717	32.0	0.0
617	MthK	Amber14sb	0.9	100.0	radius_corrected	K+	10.5743657844	2.868050321790161	33.0	0.0
618	MthK	Amber14sb	0.85	150.0	radius_corrected	K+	14.953648584000002	1.6237888220043166	70.0	0.0
619	MthK	Amber14sb	0.85	100.0	radius_corrected	K+	15.701331013200004	3.774855693019817	49.0	0.0
620	MthK	Amber14sb	0.8	150.0	radius_corrected	K+	10.040306906400001	1.6253494074889727	47.0	0.0
621	MthK	Amber14sb	0.8	100.0	radius_corrected	K+	9.292624477200002	1.6854613897385384	29.0	0.0
622	MthK	Amber14sb	0.75	150.0	radius_corrected	K+	2.136235512	0.5515736374368582	10.0	0.0
623	MthK	Amber14sb	0.75	100.0	radius_corrected	K+	2.883917941199999	0.5751990149486678	9.0	0.0
624	MthK	Amber14sb	0.7	150.0	radius_corrected	K+	0.0	0.0	0.0	0.0
625	MthK	Amber14sb	0.7	100.0	radius_corrected	K+	0.0	0.0	0.0	0.0
626	MthK	Amber14sb	0.65	150.0	radius_corrected	K+	0.0	0.0	0.0	0.0
627	MthK	Amber14sb	0.65	100.0	radius_corrected	K+	0.0	0.0	0.0	0.0
628	MthK	Amber14sb-S3	1.0	200.0	radius_corrected	K+	1.2817413071999997	0.39965306916818055	8.0	0.0
629	MthK	Amber14sb-S3	1.0	150.0	radius_corrected	K+	2.136235512	0.9007159781941279	10.0	0.0
630	MthK	Amber14sb-S3	1.0	100.0	radius_corrected	K+	2.2430472876	0.9613059803999998	7.0	0.0
631	MthK	Amber14sb-S3	1.0	50.0	radius_corrected	K+	1.2817413072	1.5986122766727222	2.0	0.0
632	MthK	Amber14sb-S3	1.0	-50.0	radius_corrected	K+	1.2817413072	1.5986122766727222	2.0	0.0
633	MthK	Amber14sb-S3	1.0	-100.0	radius_corrected	K+	2.5634826144	1.046537394962634	8.0	0.0
634	MthK	Amber14sb-S3	1.0	-150.0	radius_corrected	K+	3.2043532680000006	0.7296633371986166	15.0	0.0
635	MthK	Amber14sb-S3	1.0	-200.0	radius_corrected	K+	1.9226119607999999	0.3996530691681806	12.0	0.0
636	MthK	Amber14sb-S3	0.95	150.0	radius_corrected	K+	2.3498590632	0.9257020551999998	11.0	0.0
637	MthK	Amber14sb-S3	0.95	-150.0	radius_corrected	K+	2.5634826144	0.6207756477607247	12.0	0.0
638	MthK	Amber14sb-S3	0.9	150.0	radius_corrected	K+	0.8544942047999999	0.4723394438091173	4.0	0.0
639	MthK	Amber14sb-S3	0.9	-150.0	radius_corrected	K+	1.7089884095999999	0.5328707588909075	8.0	0.0
640	MthK	Amber14sb-S3	0.85	150.0	radius_corrected	K+	1.7089884095999999	0.6976915966417562	8.0	0.0
641	MthK	Amber14sb-S3	0.85	-150.0	radius_corrected	K+	7.904071394400001	1.4259360930259466	37.0	0.0
642	MthK	Amber14sb-S3	0.8	200.0	radius_corrected	K+	24.3530848368	2.7000360562335124	152.0	0.0
643	MthK	Amber14sb-S3	0.8	150.0	radius_corrected	K+	22.6440964272	3.4768103447377814	106.0	0.0
644	MthK	Amber14sb-S3	0.8	100.0	radius_corrected	K+	21.4691668956	3.3111650436000004	67.0	0.0
645	MthK	Amber14sb-S3	0.8	50.0	radius_corrected	K+	21.1487315688	6.045961654151183	33.0	0.0
646	MthK	Amber14sb-S3	0.8	-50.0	radius_corrected	K+	56.396617516800006	10.280598722293586	88.0	0.0
647	MthK	Amber14sb-S3	0.8	-100.0	radius_corrected	K+	67.291418628	6.889152523525009	210.0	1.0
648	MthK	Amber14sb-S3	0.8	-150.0	radius_corrected	K+	98.26683355200001	6.777850330659002	460.0	0.0
649	MthK	Amber14sb-S3	0.8	-200.0	radius_corrected	K+	104.46191653679998	4.128520386021628	652.0	0.0
650	MthK	Amber14sb-S3	0.78	200.0	radius_corrected	K+	55.7557468632	5.926850588433407	348.0	0.0
651	MthK	Amber14sb-S3	0.78	150.0	radius_corrected	K+	57.67835796452549	2.425251957358304	270.0	0.0
652	MthK	Amber14sb-S3	0.78	100.0	radius_corrected	K+	65.0483713404	7.165947814917313	203.0	0.0
653	MthK	Amber14sb-S3	0.78	50.0	radius_corrected	K+	81.3905730072	6.483043646216057	127.0	0.0
654	MthK	Amber14sb-S3	0.78	-50.0	radius_corrected	K+	107.0253991512	11.184167125022165	167.0	0.0
655	MthK	Amber14sb-S3	0.78	-100.0	radius_corrected	K+	141.31197911880002	10.20541660633721	441.0	0.0
656	MthK	Amber14sb-S3	0.78	-150.0	radius_corrected	K+	132.44659977039186	9.163429341233321	620.0	0.0
657	MthK	Amber14sb-S3	0.78	-200.0	radius_corrected	K+	147.72068565479998	12.460407390269312	922.0	2.0
658	MthK	Amber14sb-S3	0.77	200.0	radius_corrected	K+	95.1692920596	5.83176644488997	594.0	0.0
659	MthK	Amber14sb-S3	0.77	150.0	radius_corrected	K+	82.03144366079998	7.2632007408	384.0	0.0
660	MthK	Amber14sb-S3	0.77	100.0	radius_corrected	K+	96.13059804	3.996530691681805	300.0	0.0
661	MthK	Amber14sb-S3	0.77	50.0	radius_corrected	K+	123.0471654912	10.368997586744657	192.0	0.0
662	MthK	Amber14sb-S3	0.77	-50.0	radius_corrected	K+	180.72552431520003	9.965029205225775	282.0	0.0
663	MthK	Amber14sb-S3	0.77	-100.0	radius_corrected	K+	155.41113349800003	10.022678851339696	485.0	0.0
664	MthK	Amber14sb-S3	0.77	-150.0	radius_corrected	K+	159.3631691952	9.426370333607192	746.0	1.0
665	MthK	Amber14sb-S3	0.77	-200.0	radius_corrected	K+	166.9468052628	9.508048056445622	1042.0	1.0
666	MthK	Amber14sb-S3	0.75	200.0	radius_corrected	K+	157.01331013200002	12.435661604414525	980.0	0.0
667	MthK	Amber14sb-S3	0.75	150.0	radius_corrected	K+	147.40025032800003	9.727107047178347	690.0	0.0
668	MthK	Amber14sb-S3	0.75	100.0	radius_corrected	K+	149.3228622888	8.262565724666844	466.0	0.0
669	MthK	Amber14sb-S3	0.75	50.0	radius_corrected	K+	134.582837256	14.362113276095252	210.0	0.0
670	MthK	Amber14sb-S3	0.75	-50.0	radius_corrected	K+	142.2732850992	12.07681783918461	222.0	0.0
671	MthK	Amber14sb-S3	0.75	-100.0	radius_corrected	K+	161.4994047072	12.522057910399527	504.0	0.0
672	MthK	Amber14sb-S3	0.75	-150.0	radius_corrected	K+	162.56752246320005	18.366794778266375	761.0	1.0
673	MthK	Amber14sb-S3	0.75	-200.0	radius_corrected	K+	135.8645785632	23.266586240753668	848.0	1.0
674	MthK	Amber14sb-S3	0.7	150.0	radius_corrected	K+	42.511086688800006	2.729221434982314	199.0	0.0
675	MthK	Amber14sb-S3	0.7	-150.0	radius_corrected	K+	40.802098279199996	1.8691212998271862	191.0	0.0
676	MthK	Amber14sb-S3	0.65	150.0	radius_corrected	K+	1.2817413072000001	0.9119054255834648	6.0	0.0
677	MthK	Amber14sb-S3	0.65	-150.0	radius_corrected	K+	0.21362355119999998	0.21362355119999996	1.0	0.0
678	MthK	Charmm36m	1.0	150.0	radius_corrected	Na+	0.0	0.0	0.0	0.0
679	MthK	Charmm36m	0.95	150.0	radius_corrected	Na+	0.21362355119999998	0.21362355119999996	1.0	0.0
680	MthK	Charmm36m	0.9	150.0	radius_corrected	Na+	0.0	0.0	0.0	0.0
681	MthK	Charmm36m	0.85	150.0	radius_corrected	Na+	0.21362355119999998	0.21362355119999996	1.0	0.0
682	MthK	Charmm36m	0.8	150.0	radius_corrected	Na+	1.4953648583999999	0.7156300397673835	7.0	0.0
683	MthK	Charmm36m	0.78	150.0	radius_corrected	Na+	6.835953638400001	1.3807714482959812	32.0	0.0
684	MthK	Charmm36m	0.77	150.0	radius_corrected	Na+	10.8948011112	2.23937085384362	51.0	0.0
685	MthK	Charmm36m	0.75	150.0	radius_corrected	Na+	46.5699341616	4.125141513817914	218.0	0.0
686	MthK	Charmm36m	0.7	150.0	radius_corrected	Na+	343.933917432	12.460356523470294	1610.0	0.0
687	MthK	Charmm36m	0.65	150.0	radius_corrected	Na+	582.7650476736	60.34528177469599	2728.0	-1.0
688	MthK	Amber14sb-S3	1.0	150.0	radius_corrected	Na+	0.0	0.0	0.0	0.0
689	MthK	Amber14sb-S3	0.95	150.0	radius_corrected	Na+	0.0	0.0	0.0	0.0
690	MthK	Amber14sb-S3	0.9	150.0	radius_corrected	Na+	0.21362355119999998	0.21362355119999996	1.0	0.0
691	MthK	Amber14sb-S3	0.85	150.0	radius_corrected	Na+	1.068117756	0.47767678207810665	5.0	0.0
692	MthK	Amber14sb-S3	0.8	150.0	radius_corrected	Na+	3.4179768191999997	0.5696628032000001	16.0	0.0
693	MthK	Amber14sb-S3	0.78	150.0	radius_corrected	Na+	6.835953638400001	1.4868635680332973	32.0	0.0
694	MthK	Amber14sb-S3	0.77	150.0	radius_corrected	Na+	13.0310366232	2.7105789938673883	61.0	0.0
695	MthK	Amber14sb-S3	0.75	150.0	radius_corrected	Na+	34.179768192	4.766140960407878	160.0	0.0
696	MthK	Amber14sb-S3	0.7	150.0	radius_corrected	Na+	177.73479459840001	7.8767599418347345	832.0	0.0
697	MthK	Amber14sb-S3	0.65	150.0	radius_corrected	Na+	255.49376723520004	7.9114453446143385	1196.0	0.0
698	MthK	Charmm36m	1.0	300.0	original	K+	8.438130272399999	1.8937138422190176	79.0	0.0
699	MthK	Charmm36m	1.0	150.0	original	K+	6.622330087200001	1.0775703097788243	31.0	0.0
700	MthK	Charmm36m	1.0	100.0	original	K+	3.5247885947999995	0.5751990149486678	11.0	0.0
701	MthK	Charmm36m	1.0	50.0	original	K+	5.1269652288	1.8623269432821736	8.0	0.0
702	MthK	Charmm36m	1.0	-50.0	original	K+	-1.9226119607999999	1.6684532715258285	-3.0	0.0
703	MthK	Charmm36m	1.0	-100.0	original	K+	1.2817413072	0.7085091657136758	4.0	0.0
704	MthK	Charmm36m	1.0	-150.0	original	K+	1.7089884095999999	0.5328707588909074	8.0	0.0
705	MthK	Charmm36m	1.0	-300.0	original	K+	2.7771061656000002	0.5561510905086097	26.0	0.0
706	MthK	Charmm36m	0.95	300.0	original	K+	1.4953648584	0.5328707588909076	14.0	0.0
707	MthK	Charmm36m	0.95	150.0	original	K+	0.6408706536	0.4559527127917323	3.0	0.0
708	MthK	Charmm36m	0.95	-300.0	original	K+	5.9814594336	0.8604077300640447	56.0	0.0
709	MthK	Charmm36m	0.9	300.0	original	K+	0.3204353268	0.22797635639586614	3.0	0.0
710	MthK	Charmm36m	0.9	150.0	original	K+	-0.21362355119999998	0.21362355119999996	-1.0	0.0
711	MthK	Charmm36m	0.9	-300.0	original	K+	2.8839179412000004	0.5751990149486681	27.0	1.0
712	MthK	Charmm36m	0.85	300.0	original	K+	1.3885530828000001	0.3916431772	13.0	0.0
713	MthK	Charmm36m	0.85	150.0	original	K+	0.42724710239999997	0.4272471023999999	2.0	0.0
714	MthK	Charmm36m	0.85	-300.0	original	K+	20.294237364	1.9040611703385422	190.0	0.0
715	MthK	Charmm36m	0.8	300.0	original	K+	9.719871579600001	1.0126797850873597	91.0	0.0
716	MthK	Charmm36m	0.8	150.0	original	K+	8.544942048000001	1.3130078849421223	40.0	0.0
717	MthK	Charmm36m	0.8	100.0	original	K+	10.574365784400001	2.390771101301671	33.0	0.0
718	MthK	Charmm36m	0.8	50.0	original	K+	10.894801111200001	3.3163293280642483	17.0	0.0
719	MthK	Charmm36m	0.8	-50.0	original	K+	10.8948011112	3.58098325565354	17.0	0.0
720	MthK	Charmm36m	0.8	-100.0	original	K+	25.955261470800004	5.065401357241977	81.0	0.0
721	MthK	Charmm36m	0.8	-150.0	original	K+	46.14268705920001	4.714798626712834	216.0	0.0
722	MthK	Charmm36m	0.8	-300.0	original	K+	105.74365784400001	4.6503687696118385	990.0	0.0
723	MthK	Charmm36m	0.75	300.0	original	K+	80.53607880240001	12.792862411181146	754.0	0.0
724	MthK	Charmm36m	0.75	150.0	original	K+	54.04675764824056	5.06577664959953	253.0	0.0
725	MthK	Charmm36m	0.75	100.0	original	K+	50.30375665908008	6.043051105617427	151.0	0.0
726	MthK	Charmm36m	0.75	50.0	original	K+	74.9818664712	16.493343018331043	117.0	0.0
727	MthK	Charmm36m	0.75	-50.0	original	K+	121.765424184	9.457517771038345	190.0	0.0
728	MthK	Charmm36m	0.75	-100.0	original	K+	136.5054492168	9.780133195965114	426.0	0.0
729	MthK	Charmm36m	0.75	-150.0	original	K+	170.47159131737536	10.258874102548402	798.0	0.0
730	MthK	Charmm36m	0.75	-300.0	original	K+	217.14833979480005	6.4482433964543855	2033.0	0.0
731	MthK	Charmm36m	0.7	300.0	original	K+	209.0306448492	14.233601472392868	1957.0	0.0
732	MthK	Charmm36m	0.7	150.0	original	K+	146.7593796744	11.872934843867656	687.0	0.0
733	MthK	Charmm36m	0.7	100.0	original	K+	132.98066062200002	11.346708983930865	415.0	0.0
734	MthK	Charmm36m	0.7	50.0	original	K+	136.5054492168	15.9875500354026	213.0	0.0
735	MthK	Charmm36m	0.7	-50.0	original	K+	126.25151875919998	14.268070348837677	197.0	0.0
736	MthK	Charmm36m	0.7	-100.0	original	K+	157.65418078560003	9.060761773024991	492.0	0.0
737	MthK	Charmm36m	0.7	-150.0	original	K+	173.88957067680002	6.209389882839463	814.0	0.0
738	MthK	Charmm36m	0.7	-300.0	original	K+	194.93149047000003	6.522907286632865	1825.0	0.0
739	MthK	Charmm36m	0.65	300.0	original	K+	17.4103194228	1.8435133500314367	163.0	0.0
740	MthK	Charmm36m	0.65	150.0	original	K+	8.1176949456	1.4170183314273517	38.0	0.0
741	MthK	Charmm36m	0.65	100.0	original	K+	5.767835882400002	1.1503980298973362	18.0	0.0
742	MthK	Charmm36m	0.65	-100.0	original	K+	6.7291418628000015	2.844082907272352	21.0	0.0
743	MthK	Charmm36m	0.65	-300.0	original	K+	18.5852489544	2.840291835730045	174.0	0.0
744	MthK	Amber14sb	1.0	300.0	original	K+	21.041919793200005	1.4940927485496711	197.0	0.0
745	MthK	Amber14sb	1.0	150.0	original	K+	7.049577189600001	1.6562523526312438	33.0	0.0
746	MthK	Amber14sb	1.0	100.0	original	K+	3.2043532679999998	1.2638139724482653	10.0	0.0
747	MthK	Amber14sb	1.0	50.0	original	K+	4.4860945752	1.9226119608000005	7.0	0.0
748	MthK	Amber14sb	1.0	-50.0	original	K+	0.0	0.0	0.0	0.0
749	MthK	Amber14sb	1.0	-100.0	original	K+	1.2817413072000003	0.9789460935992745	4.0	0.0
750	MthK	Amber14sb	1.0	-150.0	original	K+	0.8544942047999999	0.34884579832087803	4.0	0.0
751	MthK	Amber14sb	1.0	-300.0	original	K+	0.534058878	0.28704802181354194	5.0	0.0
752	MthK	Amber14sb	0.95	300.0	original	K+	7.263200740800002	1.2817413072000001	68.0	0.0
753	MthK	Amber14sb	0.95	150.0	original	K+	2.3498590632000003	1.1678955821735013	11.0	0.0
754	MthK	Amber14sb	0.95	-300.0	original	K+	0.8544942047999999	0.2664353794454537	8.0	3.0
755	MthK	Amber14sb	0.9	300.0	original	K+	6.835953638400001	1.4610629351831073	64.0	0.0
756	MthK	Amber14sb	0.9	150.0	original	K+	3.4179768192000006	0.9659102776036372	16.0	0.0
757	MthK	Amber14sb	0.9	-300.0	original	K+	3.6316003704	0.5328707588909076	34.0	2.0
758	MthK	Amber14sb	0.85	300.0	original	K+	28.732367636400006	2.4587339681485414	269.0	0.0
759	MthK	Amber14sb	0.85	150.0	original	K+	19.0124960568	2.5366391247966593	89.0	0.0
760	MthK	Amber14sb	0.85	-300.0	original	K+	19.8669902616	4.3436788744	186.0	7.0
761	MthK	Amber14sb	0.8	300.0	original	K+	57.46473527280001	3.246796882452933	538.0	0.0
762	MthK	Amber14sb	0.8	150.0	original	K+	34.179768192000004	2.7761930943388906	160.0	0.0
763	MthK	Amber14sb	0.8	100.0	original	K+	27.557438104800003	3.2817472638889438	86.0	0.0
764	MthK	Amber14sb	0.8	50.0	original	K+	26.275696797600006	6.511139308274766	41.0	0.0
765	MthK	Amber14sb	0.8	-50.0	original	K+	28.83917941200001	3.4775394650865215	45.0	0.0
766	MthK	Amber14sb	0.8	-100.0	original	K+	37.490933235600004	3.5441557108730497	117.0	0.0
767	MthK	Amber14sb	0.8	-150.0	original	K+	53.192264248799994	3.7470488370626205	249.0	0.0
768	MthK	Amber14sb	0.8	-300.0	original	K+	93.67392720120002	5.092854955491198	877.0	0.0
769	MthK	Amber14sb	0.75	300.0	original	K+	38.8794863184	1.8514041104	364.0	0.0
770	MthK	Amber14sb	0.75	150.0	original	K+	26.0620732464	2.0090206905446912	122.0	0.0
771	MthK	Amber14sb	0.75	100.0	original	K+	19.8669902616	2.8178881743515007	62.0	0.0
772	MthK	Amber14sb	0.75	50.0	original	K+	11.5356717648	2.300796059794672	18.0	0.0
773	MthK	Amber14sb	0.75	-50.0	original	K+	10.2539304576	3.1972245533454458	16.0	0.0
774	MthK	Amber14sb	0.75	-100.0	original	K+	22.1100375492	4.037711168019894	69.0	0.0
775	MthK	Amber14sb	0.75	-150.0	original	K+	39.0931098696	1.9900014486572213	183.0	0.0
776	MthK	Amber14sb	0.75	-300.0	original	K+	74.0205604908	4.827057225598749	693.0	0.0
777	MthK	Amber14sb	0.7	300.0	original	K+	10.681177560000002	1.6623640056951683	100.0	0.0
778	MthK	Amber14sb	0.7	150.0	original	K+	3.4179768191999997	0.8544942047999998	16.0	0.0
779	MthK	Amber14sb	0.7	-300.0	original	K+	11.9629188672	2.0809268359639224	112.0	0.0
780	MthK	Amber14sb-S3	1.0	300.0	original	K+	1.2817413072000001	0.6125530907077116	12.0	0.0
781	MthK	Amber14sb-S3	1.0	150.0	original	K+	2.5634826144000002	1.093915754629648	12.0	0.0
782	MthK	Amber14sb-S3	1.0	100.0	original	K+	1.2817413071999997	0.9789460935992743	4.0	0.0
783	MthK	Amber14sb-S3	1.0	50.0	original	K+	0.0	0.9553535641562133	0.0	0.0
784	MthK	Amber14sb-S3	1.0	-50.0	original	K+	5.7678358824	1.7744904880792214	9.0	0.0
785	MthK	Amber14sb-S3	1.0	-100.0	original	K+	3.5247885947999995	0.8872452440396107	11.0	0.0
786	MthK	Amber14sb-S3	1.0	-150.0	original	K+	3.6316003703999997	0.9035263312891296	17.0	0.0
787	MthK	Amber14sb-S3	1.0	-300.0	original	K+	2.136235512	0.4212713241494219	20.0	0.0
788	MthK	Amber14sb-S3	0.95	150.0	original	K+	2.136235512	0.6369023761041425	10.0	0.0
789	MthK	Amber14sb-S3	0.9	150.0	original	K+	1.068117756	0.356039252	5.0	0.0
790	MthK	Amber14sb-S3	0.85	150.0	original	K+	0.6408706536	0.32631536453309146	3.0	0.0
791	MthK	Amber14sb-S3	0.8	150.0	original	K+	5.554212331199999	0.8544942047999999	26.0	0.0
792	MthK	Amber14sb-S3	0.76	300.0	original	K+	29.4800500656	3.894359877327599	276.0	0.0
793	MthK	Amber14sb-S3	0.76	150.0	original	K+	29.693673616800005	2.516570462013211	139.0	0.0
794	MthK	Amber14sb-S3	0.76	100.0	original	K+	32.6844033336	5.095716564520945	102.0	0.0
795	MthK	Amber14sb-S3	0.76	50.0	original	K+	36.5296272552	6.120976454456633	57.0	0.0
796	MthK	Amber14sb-S3	0.76	-50.0	original	K+	82.03144366080001	8.372299159701074	128.0	0.0
797	MthK	Amber14sb-S3	0.76	-100.0	original	K+	94.528421406	14.050925674670061	295.0	0.0
798	MthK	Amber14sb-S3	0.76	-150.0	original	K+	146.9730032256	7.889624167198073	688.0	0.0
799	MthK	Amber14sb-S3	0.76	-300.0	original	K+	106.17090494639999	18.94664142364686	994.0	3.0
800	MthK	Amber14sb-S3	0.74	300.0	original	K+	57.89198237520001	3.21146615859012	542.0	0.0
801	MthK	Amber14sb-S3	0.74	150.0	original	K+	75.40911357360002	5.670309340363315	353.0	0.0
802	MthK	Amber14sb-S3	0.74	100.0	original	K+	82.03144366080001	12.02000326422704	256.0	0.0
803	MthK	Amber14sb-S3	0.74	50.0	original	K+	82.67231431440001	16.140952216961985	129.0	0.0
804	MthK	Amber14sb-S3	0.74	-50.0	original	K+	131.378483988	21.00148766225491	205.0	0.0
805	MthK	Amber14sb-S3	0.74	-100.0	original	K+	188.41597215840002	8.805333710018095	588.0	0.0
806	MthK	Amber14sb-S3	0.74	-150.0	original	K+	192.47481963120003	13.683955380398062	901.0	1.0
807	MthK	Amber14sb-S3	0.74	-300.0	original	K+	193.9701844896	19.243386351515607	1816.0	1.0
808	MthK	Amber14sb-S3	0.72	300.0	original	K+	99.97582196160002	12.298772884424766	936.0	0.0
809	MthK	Amber14sb-S3	0.72	150.0	original	K+	127.74688361759999	14.575187691176934	598.0	0.0
810	MthK	Amber14sb-S3	0.72	100.0	original	K+	127.85369539320001	13.08564136376329	399.0	0.0
811	MthK	Amber14sb-S3	0.72	50.0	original	K+	123.0471654912	16.26347396320433	192.0	0.0
812	MthK	Amber14sb-S3	0.72	-50.0	original	K+	192.26119608	16.071534538136433	300.0	0.0
813	MthK	Amber14sb-S3	0.72	-100.0	original	K+	223.98429343320004	16.680771433511367	699.0	0.0
814	MthK	Amber14sb-S3	0.72	-150.0	original	K+	212.34180989279997	15.724525057775933	994.0	0.0
815	MthK	Amber14sb-S3	0.72	-300.0	original	K+	183.28900692960002	24.48877212765584	1716.0	0.0
816	MthK	Amber14sb-S3	0.7	300.0	original	K+	125.6106481056	13.229337795167618	1176.0	0.0
817	MthK	Amber14sb-S3	0.7	150.0	original	K+	149.96373294240001	12.757140284517746	702.0	0.0
818	MthK	Amber14sb-S3	0.7	100.0	original	K+	154.4498275176	15.28416421366061	482.0	0.0
819	MthK	Amber14sb-S3	0.7	50.0	original	K+	141.6324144456	21.56328442887469	221.0	0.0
820	MthK	Amber14sb-S3	0.7	-50.0	original	K+	160.8585340536	11.718181602814608	251.0	0.0
821	MthK	Amber14sb-S3	0.7	-100.0	original	K+	192.26119608000002	17.622324539451935	600.0	0.0
822	MthK	Amber14sb-S3	0.7	-150.0	original	K+	215.759786712	16.35611927980302	1010.0	0.0
823	MthK	Amber14sb-S3	0.7	-300.0	original	K+	181.58001852	12.006496689820851	1700.0	1.0
824	MthK	Amber14sb-S3	0.68	300.0	original	K+	139.1757436068	9.222791193278553	1303.0	0.0
825	MthK	Amber14sb-S3	0.68	150.0	original	K+	109.80250531680001	8.013335509484698	514.0	0.0
826	MthK	Amber14sb-S3	0.68	100.0	original	K+	101.8984339224	7.519427624242653	318.0	0.0
827	MthK	Amber14sb-S3	0.68	50.0	original	K+	103.82104588320001	15.309522235452281	162.0	0.0
828	MthK	Amber14sb-S3	0.68	-50.0	original	K+	78.1862197392	10.05620246047655	122.0	0.0
829	MthK	Amber14sb-S3	0.68	-100.0	original	K+	103.5006105564	8.545609595522443	323.0	0.0
830	MthK	Amber14sb-S3	0.68	-150.0	original	K+	104.8891636392	9.996780822136007	491.0	0.0
831	MthK	Amber14sb-S3	0.68	-300.0	original	K+	136.18501389	13.835458110744824	1275.0	0.0
832	MthK	Amber14sb-S3	0.65	150.0	original	K+	21.362355120000004	3.152505923679448	100.0	0.0
833	MthK	Charmm36m	1.0	300.0	original	Na+	0.0	0.0	0.0	0.0
834	MthK	Charmm36m	1.0	150.0	original	Na+	0.0	0.0	0.0	0.0
835	MthK	Charmm36m	1.0	-300.0	original	Na+	0.4272471024000001	0.32631536453309146	4.0	0.0
836	MthK	Charmm36m	0.95	300.0	original	Na+	0.21362355119999998	0.14241570079999996	2.0	0.0
837	MthK	Charmm36m	0.95	150.0	original	Na+	0.0	0.0	0.0	0.0
838	MthK	Charmm36m	0.9	300.0	original	Na+	0.3204353268	0.16315768226654573	3.0	0.0
839	MthK	Charmm36m	0.9	150.0	original	Na+	0.0	0.0	0.0	0.0
840	MthK	Charmm36m	0.85	300.0	original	Na+	1.6021766339999999	0.32825197123553057	15.0	0.0
841	MthK	Charmm36m	0.85	150.0	original	Na+	0.0	0.0	0.0	0.0
842	MthK	Charmm36m	0.8	300.0	original	Na+	21.7896022224	1.9836211775096808	204.0	0.0
843	MthK	Charmm36m	0.8	150.0	original	Na+	3.2043532679999998	1.0681177560000001	15.0	0.0
844	MthK	Charmm36m	0.8	-300.0	original	Na+	9.5062480284	1.9334603318841523	89.0	6.0
845	MthK	Charmm36m	0.75	300.0	original	Na+	187.3478544024	7.335099896973831	1754.0	0.0
846	MthK	Charmm36m	0.75	150.0	original	Na+	61.950829848	4.4240652933871445	290.0	0.0
847	MthK	Charmm36m	0.75	-300.0	original	Na+	19.119307832400004	4.975513198989635	179.0	8.0
848	MthK	Charmm36m	0.7	300.0	original	Na+	338.05926977400003	13.443251981628267	3165.0	0.0
849	MthK	Charmm36m	0.7	150.0	original	Na+	161.92665180960003	8.567461526527632	758.0	0.0
850	MthK	Charmm36m	0.7	-300.0	original	Na+	36.9568743576	9.06355942701855	346.0	10.0
851	MthK	Charmm36m	0.65	300.0	original	Na+	168.8694172236	7.891632308139872	1581.0	0.0
852	MthK	Charmm36m	0.65	150.0	original	Na+	69.42765413999999	6.290922417800542	325.0	0.0
853	MthK	Charmm36m	0.65	-300.0	original	Na+	58.8532883556	6.843830177829826	551.0	4.0
854	MthK	Amber14sb-S3	1.0	150.0	original	Na+	0.0	0.0	0.0	0.0
855	MthK	Amber14sb-S3	0.95	150.0	original	Na+	0.0	0.0	0.0	0.0
856	MthK	Amber14sb-S3	0.9	150.0	original	Na+	0.21362355119999998	0.21362355119999996	1.0	0.0
857	MthK	Amber14sb-S3	0.85	150.0	original	Na+	0.6408706536	0.32631536453309146	3.0	0.0
858	MthK	Amber14sb-S3	0.8	150.0	original	Na+	4.272471024	0.7800429187106651	20.0	0.0
859	MthK	Amber14sb-S3	0.75	150.0	original	Na+	36.9568743576	4.72393115696548	173.0	0.0
860	MthK	Amber14sb-S3	0.7	150.0	original	Na+	66.86417152560001	5.941056635796069	313.0	0.0
861	MthK	Amber14sb-S3	0.65	150.0	original	Na+	15.594519237600002	1.9900014486572213	73.0	0.0
862	KV1.2-2.1	Charmm36m	1.0	150.0	radius_corrected	K+	2.9907297167999998	1.0170515343639726	14.0	2.0
863	KV1.2-2.1	Charmm36m	1.0	100.0	radius_corrected	K+	5.1269652288000005	1.2817413072000001	16.0	0.0
864	KV1.2-2.1	Charmm36m	1.0	50.0	radius_corrected	K+	7.049577189599999	1.4953648583999999	11.0	2.0
865	KV1.2-2.1	Charmm36m	1.0	-50.0	radius_corrected	K+	3.2043532679999998	3.2043532679999998	5.0	0.0
866	KV1.2-2.1	Charmm36m	1.0	-100.0	radius_corrected	K+	5.4474005556	0.9613059804000001	17.0	0.0
867	KV1.2-2.1	Charmm36m	1.0	-150.0	radius_corrected	K+	5.5542123312	1.3585591989038663	26.0	1.0
868	KV1.2-2.1	Charmm36m	0.95	150.0	radius_corrected	K+	19.0124960568	3.3769342381613185	89.0	6.0
869	KV1.2-2.1	Charmm36m	0.9	150.0	radius_corrected	K+	46.3563106104	2.54860447008794	217.0	10.0
870	KV1.2-2.1	Charmm36m	0.85	150.0	radius_corrected	K+	66.6505479744	3.832014593927469	312.0	1.0
871	KV1.2-2.1	Charmm36m	0.8	150.0	radius_corrected	K+	48.278922571200006	3.074332453527023	226.0	3.0
872	KV1.2-2.1	Charmm36m	0.8	100.0	radius_corrected	K+	49.026605000400004	5.341656790965581	153.0	0.0
873	KV1.2-2.1	Charmm36m	0.8	50.0	radius_corrected	K+	46.1426870592	6.741845558954153	72.0	0.0
874	KV1.2-2.1	Charmm36m	0.8	-50.0	radius_corrected	K+	48.7061696736	6.701108959065077	76.0	0.0
875	KV1.2-2.1	Charmm36m	0.8	-100.0	radius_corrected	K+	35.88875660160001	3.9621266309635876	112.0	0.0
876	KV1.2-2.1	Charmm36m	0.8	-150.0	radius_corrected	K+	33.9661446408	2.5959143913011635	159.0	1.0
877	KV1.2-2.1	Charmm36m	0.78	150.0	radius_corrected	K+	51.696899390400006	5.142764850933695	242.0	0.0
878	KV1.2-2.1	Charmm36m	0.78	100.0	radius_corrected	K+	58.9601001312	4.536672211424566	184.0	0.0
879	KV1.2-2.1	Charmm36m	0.78	50.0	radius_corrected	K+	44.860945752000006	7.8199059444842876	70.0	0.0
880	KV1.2-2.1	Charmm36m	0.78	-50.0	radius_corrected	K+	35.88875660160001	5.073278249593319	56.0	0.0
881	KV1.2-2.1	Charmm36m	0.78	-100.0	radius_corrected	K+	29.4800500656	3.470971868167033	92.0	0.0
882	KV1.2-2.1	Charmm36m	0.78	-150.0	radius_corrected	K+	75.62273712480001	4.89421247969205	354.0	1.0
883	KV1.2-2.1	Charmm36m	0.75	150.0	radius_corrected	K+	66.4369244232	5.995430373912772	311.0	2.0
884	KV1.2-2.1	Charmm36m	0.75	100.0	radius_corrected	K+	61.52358274560002	7.28828959181618	192.0	0.0
885	KV1.2-2.1	Charmm36m	0.75	50.0	radius_corrected	K+	44.860945752000006	9.26249645934195	70.0	0.0
886	KV1.2-2.1	Charmm36m	0.75	-50.0	radius_corrected	K+	33.325273987200006	4.852594271076689	52.0	0.0
887	KV1.2-2.1	Charmm36m	0.75	-100.0	radius_corrected	K+	37.811368562400006	3.7551593418702485	118.0	0.0
888	KV1.2-2.1	Charmm36m	0.75	-150.0	radius_corrected	K+	41.01572183040001	4.444647770820753	192.0	0.0
889	KV1.2-2.1	Charmm36m	0.7	150.0	radius_corrected	K+	51.910522941600014	5.385969001125648	243.0	0.0
890	KV1.2-2.1	Charmm36m	0.65	150.0	radius_corrected	K+	16.4490134424	2.795304959067134	77.0	0.0
891	KcsA	Charmm36m	1.0	200.0	radius_corrected	K+	27.877873431600005	3.088319853918226	174.0	2.0
892	KcsA	Charmm36m	1.0	150.0	radius_corrected	K+	14.740025032800002	2.615374291786219	69.0	2.0
893	KcsA	Charmm36m	1.0	100.0	radius_corrected	K+	14.099154379200002	3.9736277484240343	44.0	1.0
894	KcsA	Charmm36m	1.0	50.0	radius_corrected	K+	14.099154379200002	5.5542123312000005	22.0	-3.0
895	KcsA	Charmm36m	1.0	-50.0	radius_corrected	K+	7.690447843199999	2.0930747899252684	12.0	5.0
896	KcsA	Charmm36m	1.0	-100.0	radius_corrected	K+	5.1269652288	1.3678581383751969	16.0	6.0
897	KcsA	Charmm36m	1.0	-150.0	radius_corrected	K+	3.8452239216	1.093915754629648	18.0	5.0
898	KcsA	Charmm36m	1.0	-200.0	radius_corrected	K+	3.0441356046	0.6942765414	19.0	6.0
899	KcsA	Charmm36m	0.95	150.0	radius_corrected	K+	35.8887566016	2.8268709455395937	168.0	0.0
900	KcsA	Charmm36m	0.9	150.0	radius_corrected	K+	69.42765413999999	6.839290691875984	325.0	0.0
901	KcsA	Charmm36m	0.85	150.0	radius_corrected	K+	144.19589706000002	8.634961191635318	675.0	2.0
902	KcsA	Charmm36m	0.8	200.0	radius_corrected	K+	281.3422169304	10.727008298366995	1756.0	1.0
903	KcsA	Charmm36m	0.8	150.0	radius_corrected	K+	264.03870928320003	6.688991211429971	1236.0	0.0
904	KcsA	Charmm36m	0.8	100.0	radius_corrected	K+	194.50424336760003	18.27105886255909	607.0	-1.0
905	KcsA	Charmm36m	0.8	50.0	radius_corrected	K+	173.67594712560003	15.417938502166903	271.0	0.0
906	KcsA	Charmm36m	0.8	-50.0	radius_corrected	K+	84.5949262752	13.671907276799999	132.0	2.0
907	KcsA	Charmm36m	0.8	-100.0	radius_corrected	K+	32.6844033336	9.693426098681966	102.0	8.0
908	KcsA	Charmm36m	0.8	-150.0	radius_corrected	K+	20.935108017600005	5.278994841861842	98.0	12.0
909	KcsA	Charmm36m	0.8	-200.0	radius_corrected	K+	11.695889428200001	2.1765765970174304	73.0	6.0
910	KcsA	Charmm36m	0.78	200.0	radius_corrected	K+	320.75576212680005	15.180429851043527	2002.0	0.0
911	KcsA	Charmm36m	0.78	150.0	radius_corrected	K+	284.54657019840005	8.549687920094852	1332.0	0.0
912	KcsA	Charmm36m	0.78	100.0	radius_corrected	K+	235.84040052480003	11.683079631982798	736.0	0.0
913	KcsA	Charmm36m	0.78	50.0	radius_corrected	K+	164.70375797519998	21.890942467337194	257.0	-2.0
914	KcsA	Charmm36m	0.78	-50.0	radius_corrected	K+	96.13059804000002	19.60221625484878	150.0	4.0
915	KcsA	Charmm36m	0.78	-100.0	radius_corrected	K+	57.0374881704	14.3127779304	178.0	9.0
916	KcsA	Charmm36m	0.78	-150.0	radius_corrected	K+	36.52962725520001	9.275898770431521	171.0	6.0
917	KcsA	Charmm36m	0.78	-200.0	radius_corrected	K+	15.3808956864	3.353957786128085	96.0	11.0
918	KcsA	Charmm36m	0.75	200.0	radius_corrected	K+	292.23701804160004	18.757863031323218	1824.0	0.0
919	KcsA	Charmm36m	0.75	150.0	radius_corrected	K+	259.97986181040005	18.168610119161244	1217.0	0.0
920	KcsA	Charmm36m	0.75	100.0	radius_corrected	K+	182.00726562240004	23.155255755424868	568.0	-2.0
921	KcsA	Charmm36m	0.75	50.0	radius_corrected	K+	158.9359220928	12.59473442262644	248.0	-1.0
922	KcsA	Charmm36m	0.75	-50.0	radius_corrected	K+	79.4679610464	11.747353123191294	124.0	1.0
923	KcsA	Charmm36m	0.75	-100.0	radius_corrected	K+	84.59492627520001	12.458118178699543	264.0	7.0
924	KcsA	Charmm36m	0.75	-150.0	radius_corrected	K+	32.6844033336	10.489813070752746	153.0	7.0
925	KcsA	Charmm36m	0.75	-200.0	radius_corrected	K+	8.972189150400002	2.3303578209469427	56.0	10.0
926	KcsA	Charmm36m	0.7	150.0	radius_corrected	K+	177.5211710472	11.758785863036941	831.0	0.0
