# Supplementary material for: Effective polarization in potassium channel simulations: Ion conductance, occupancy, voltage response, and selectivity
Source: Proc Natl Acad Sci U S A. 2025 May 20;122(21):e2423866122. doi: 10.1073/pnas.2423866122 (PMC12130843; doi:10.1073/pnas.2423866122)
Supplement: Supplementary file 3 — Dataset S02 (CSV) [file pnas.2423866122.sd02.csv]

NaK2K
		-150 mV		150 mV
charge	site	K	Water	K	Water	force field
1.00	S0	0.19±0.02	1.46±0.03	0.12±0.01	1.34±0.01	Charmm36m
	S1	0.84±0.01	0.02±0.00	0.89±0.01	0.00±0.00
	S2	0.30±0.01	0.0	0.78±0.01	0.0
	S3	0.86±0.01	0.0	0.25±0.01	0.0
	S4	0.34±0.01	0.02±0.01	0.89±0.01	0.05±0.01
	S5	0.66±0.01	0.04±0.00	0.07±0.01	0.08±0.01
0.95	S0	0.39±0.04	1.15±0.05	0.01±0.00	1.52±0.00	Charmm36m
	S1	0.63±0.04	0.01±0.00	0.99±0.00	0.00±0.00
	S2	0.65±0.02	0.00±0.00	0.81±0.00	0.0
	S3	0.71±0.03	0.04±0.04	0.19±0.00	0.0
	S4	0.58±0.04	0.01±0.00	0.99±0.00	0.00±0.00
	S5	0.41±0.04	0.06±0.01	0.01±0.00	0.06±0.00
0.90	S0	0.31±0.01	1.31±0.02	0.02±0.00	1.61±0.00	Charmm36m
	S1	0.73±0.02	0.00±0.00	1.00±0.00	0.0
	S2	0.59±0.01	0.0	0.77±0.00	0.0
	S3	0.68±0.01	0.0	0.23±0.00	0.0
	S4	0.73±0.02	0.00±0.00	1.00±0.00	0.00±0.00
	S5	0.27±0.02	0.05±0.00	0.00±0.00	0.07±0.00
0.85	S0	0.34±0.01	1.35±0.02	0.06±0.01	1.64±0.01	Charmm36m
	S1	0.75±0.01	0.00±0.00	0.99±0.00	0.00±0.00
	S2	0.54±0.01	0.0	0.75±0.03	0.0
	S3	0.71±0.01	0.0	0.27±0.03	0.0
	S4	0.79±0.01	0.00±0.00	0.99±0.00	0.01±0.01
	S5	0.21±0.01	0.06±0.01	0.01±0.00	0.13±0.03
0.80	S0	0.41±0.01	1.26±0.01	0.17±0.02	1.53±0.02	Charmm36m
	S1	0.68±0.01	0.00±0.00	0.95±0.01	0.00±0.00
	S2	0.60±0.01	0.0	0.70±0.03	0.0
	S3	0.78±0.02	0.0	0.39±0.02	0.0
	S4	0.87±0.00	0.00±0.00	0.95±0.02	0.05±0.03
	S5	0.14±0.01	0.08±0.01	0.03±0.01	0.20±0.05
0.78	S0			0.33±0.02	1.33±0.02	Charmm36m
	S1			0.84±0.01	0.00±0.00
	S2			0.66±0.01	0.0
	S3			0.55±0.02	0.0
	S4			0.95±0.01	0.03±0.01
	S5			0.03±0.00	0.16±0.02
0.77	S0	0.37±0.02	1.28±0.03	0.30±0.05	1.33±0.05	Charmm36m
	S1	0.66±0.02	0.01±0.00	0.83±0.03	0.00±0.00
	S2	0.74±0.01	0.0	0.79±0.04	0.0
	S3	0.86±0.02	0.0	0.62±0.03	0.0
	S4	0.82±0.01	0.01±0.00	0.77±0.09	0.19±0.09
	S5	0.18±0.01	0.10±0.02	0.04±0.00	0.43±0.15
0.75	S0	0.24±0.04	1.34±0.04	0.49±0.07	1.08±0.07	Charmm36m
	S1	0.77±0.04	0.00±0.00	0.63±0.05	0.00±0.00
	S2	0.87±0.00	0.0	0.83±0.03	0.0
	S3	0.89±0.03	0.0	0.84±0.01	0.0
	S4	0.74±0.02	0.04±0.03	0.84±0.08	0.12±0.08
	S5	0.23±0.02	0.14±0.05	0.06±0.01	0.22±0.09
0.70	S0	0.04±0.00	1.59±0.01	0.10±0.00	1.49±0.01	Charmm36m
	S1	0.97±0.00	0.00±0.00	0.91±0.00	0.0
	S2	0.99±0.00	0.0	0.99±0.00	0.0
	S3	1.00±0.00	0.0	1.00±0.00	0.0
	S4	0.93±0.01	0.01±0.00	0.97±0.00	0.01±0.00
	S5	0.07±0.00	0.08±0.01	0.02±0.00	0.07±0.01
0.65	S0	0.03±0.00	1.69±0.01	0.02±0.00	1.63±0.03	Charmm36m
	S1	1.00±0.00	0.0	1.00±0.00	0.0
	S2	1.00±0.00	0.0	1.00±0.00	0.0
	S3	1.00±0.00	0.0	1.00±0.00	0.0
	S4	0.99±0.00	0.00±0.00	1.00±0.00	0.00±0.00
	S5	0.01±0.00	0.09±0.00	0.00±0.00	0.11±0.02
TRAAK
		-150 mV		150 mV
charge	site	K	Water	K	Water	force field
1.00	S0	0.61±0.07	0.87±0.08	0.21±0.08	1.11±0.06	Charmm36m
	S1	0.32±0.05	0.21±0.05	0.79±0.08	0.09±0.08
	S2	0.85±0.02	0.01±0.01	0.94±0.01	0.0
	S3	0.63±0.13	0.16±0.16	0.10±0.01	0.0
	S4	0.41±0.12	0.02±0.01	0.94±0.02	0.03±0.01
	S5	0.58±0.12	0.05±0.01	0.04±0.01	0.07±0.01
0.95	S0	0.72±0.02	0.73±0.06	0.04±0.00	1.31±0.02	Charmm36m
	S1	0.26±0.02	0.12±0.03	0.97±0.00	0.00±0.00
	S2	0.95±0.01	0.00±0.00	0.94±0.01	0.0
	S3	0.60±0.16	0.25±0.18	0.09±0.01	0.0
	S4	0.44±0.15	0.01±0.00	0.97±0.00	0.01±0.00
	S5	0.55±0.14	0.04±0.01	0.02±0.00	0.06±0.00
0.90	S0	0.55±0.06	0.92±0.08	0.06±0.01	1.37±0.03	Charmm36m
	S1	0.45±0.07	0.08±0.03	0.97±0.01	0.00±0.00
	S2	0.90±0.03	0.01±0.01	0.90±0.01	0.0
	S3	0.55±0.13	0.29±0.18	0.12±0.01	0.0
	S4	0.55±0.11	0.00±0.00	0.97±0.01	0.01±0.00
	S5	0.45±0.11	0.06±0.01	0.02±0.00	0.09±0.00
0.85	S0	0.69±0.03	0.75±0.03	0.15±0.02	1.35±0.01	Charmm36m
	S1	0.35±0.03	0.02±0.00	0.93±0.01	0.00±0.00
	S2	0.87±0.01	0.0	0.84±0.01	0.0
	S3	0.83±0.02	0.0	0.24±0.02	0.0
	S4	0.48±0.03	0.00±0.00	0.96±0.00	0.01±0.00
	S5	0.52±0.03	0.05±0.00	0.03±0.00	0.11±0.00
0.80	S0	0.52±0.08	0.92±0.12	0.52±0.03	0.93±0.05	Charmm36m
	S1	0.43±0.01	0.11±0.09	0.64±0.03	0.01±0.00
	S2	0.87±0.05	0.00±0.00	0.76±0.06	0.0
	S3	0.87±0.04	0.05±0.05	0.67±0.03	0.0
	S4	0.72±0.04	0.00±0.00	0.94±0.01	0.02±0.00
	S5	0.28±0.04	0.07±0.01	0.05±0.00	0.09±0.01
0.78	S0	0.48±0.02	0.90±0.02	0.54±0.06	0.65±0.10	Charmm36m
	S1	0.55±0.02	0.01±0.00	0.53±0.05	0.01±0.00
	S2	0.95±0.00	0.0	0.93±0.01	0.0
	S3	0.94±0.01	0.0	0.90±0.02	0.0
	S4	0.69±0.02	0.00±0.00	0.94±0.01	0.01±0.00
	S5	0.31±0.02	0.05±0.00	0.05±0.01	0.07±0.01
0.77	S0	0.41±0.02	0.95±0.02	0.50±0.07	0.89±0.11	Charmm36m
	S1	0.61±0.02	0.01±0.00	0.59±0.07	0.08±0.06
	S2	0.96±0.00	0.0	0.69±0.15	0.00±0.00
	S3	0.97±0.00	0.0	0.93±0.01	0.0
	S4	0.71±0.03	0.00±0.00	0.95±0.02	0.01±0.00
	S5	0.29±0.03	0.06±0.01	0.04±0.01	0.07±0.01
0.75	S0	0.25±0.03	1.11±0.04	0.43±0.02	0.92±0.02	Charmm36m
	S1	0.77±0.02	0.01±0.00	0.60±0.01	0.01±0.01
	S2	0.99±0.00	0.0	0.97±0.00	0.0
	S3	0.99±0.00	0.0	0.98±0.00	0.0
	S4	0.81±0.01	0.00±0.00	0.94±0.01	0.01±0.00
	S5	0.19±0.01	0.04±0.00	0.05±0.01	0.06±0.01
0.70	S0	0.08±0.01	1.37±0.03	0.12±0.01	1.29±0.03	Charmm36m
	S1	0.94±0.04	0.04±0.04	0.81±0.14	0.13±0.13
	S2	1.00±0.00	0.0	0.97±0.03	0.0
	S3	1.00±0.00	0.0	1.00±0.00	0.0
	S4	0.97±0.00	0.00±0.00	0.99±0.00	0.00±0.00
	S5	0.03±0.00	0.05±0.00	0.01±0.00	0.06±0.00
0.65	S0	0.15±0.00	1.38±0.02	0.13±0.01	1.42±0.02	Charmm36m
	S1	1.00±0.00	0.0	1.00±0.00	0.0
	S2	1.00±0.00	0.0	1.00±0.00	0.0
	S3	1.00±0.00	0.0	1.00±0.00	0.0
	S4	1.00±0.00	0.0	1.00±0.00	0.0
	S5	0.01±0.00	0.08±0.00	0.00±0.00	0.08±0.00
MthK
		-150 mV		150 mV
charge	site	K	Water	K	Water	force field
1.00	S0	0.14±0.02	1.37±0.03	0.36±0.06	0.99±0.05	Charmm36m
	S1	0.93±0.01	0.00±0.00	0.66±0.06	0.07±0.07
	S2	0.10±0.01	0.0	0.79±0.02	0.0
	S3	0.97±0.00	0.0	0.22±0.02	0.0
	S4	0.05±0.00	0.01±0.00	0.83±0.02	0.00±0.00
	S5	0.95±0.00	0.06±0.01	0.17±0.02	0.06±0.00
0.95	S0	0.44±0.04	0.99±0.04	0.02±0.00	1.36±0.00	Charmm36m
	S1	0.62±0.04	0.00±0.00	0.99±0.00	0.0
	S2	0.64±0.03	0.0	0.91±0.00	0.0
	S3	0.75±0.01	0.0	0.10±0.00	0.0
	S4	0.39±0.03	0.00±0.00	0.99±0.00	0.00±0.00
	S5	0.61±0.03	0.06±0.01	0.01±0.00	0.08±0.01
0.90	S0	0.43±0.05	1.02±0.07	0.01±0.00	1.46±0.01	Charmm36m
	S1	0.60±0.06	0.01±0.01	1.00±0.00	0.0
	S2	0.78±0.02	0.0	0.89±0.01	0.0
	S3	0.62±0.04	0.0	0.11±0.01	0.0
	S4	0.58±0.06	0.00±0.00	1.00±0.00	0.0
	S5	0.42±0.05	0.04±0.00	0.01±0.00	0.08±0.02
0.85	S0	0.34±0.02	1.19±0.02	0.03±0.00	1.51±0.01	Charmm36m
	S1	0.73±0.02	0.00±0.00	1.00±0.00	0.0
	S2	0.69±0.01	0.0	0.86±0.00	0.0
	S3	0.58±0.01	0.0	0.15±0.00	0.0
	S4	0.73±0.02	0.00±0.00	1.00±0.00	0.00±0.00
	S5	0.28±0.02	0.07±0.01	0.03±0.00	0.10±0.01
0.80	S0	0.27±0.01	1.35±0.02	0.11±0.01	1.51±0.01	Charmm36m
	S1	0.83±0.02	0.00±0.00	0.99±0.00	0.0
	S2	0.63±0.02	0.0	0.78±0.01	0.0
	S3	0.57±0.01	0.0	0.23±0.01	0.0
	S4	0.86±0.02	0.00±0.00	0.99±0.00	0.00±0.00
	S5	0.18±0.02	0.09±0.01	0.07±0.00	0.11±0.01
0.78	S0			0.19±0.00	1.42±0.01	Charmm36m
	S1			0.95±0.00	0.00±0.00
	S2			0.77±0.01	0.0
	S3			0.30±0.00	0.0
	S4			0.98±0.00	0.00±0.00
	S5			0.10±0.01	0.13±0.01
0.77	S0	0.22±0.02	1.40±0.02	0.25±0.01	1.37±0.01	Charmm36m
	S1	0.83±0.02	0.00±0.00	0.91±0.01	0.00±0.00
	S2	0.69±0.01	0.0	0.74±0.01	0.0
	S3	0.63±0.03	0.0	0.37±0.01	0.0
	S4	0.83±0.02	0.00±0.00	0.98±0.00	0.00±0.00
	S5	0.22±0.01	0.10±0.01	0.12±0.01	0.13±0.01
0.75	S0	0.21±0.02	1.40±0.03	0.40±0.06	1.17±0.06	Charmm36m
	S1	0.82±0.02	0.00±0.00	0.78±0.03	0.00±0.00
	S2	0.77±0.01	0.0	0.66±0.11	0.0
	S3	0.74±0.03	0.0	0.66±0.06	0.0
	S4	0.74±0.01	0.00±0.00	0.95±0.01	0.00±0.00
	S5	0.30±0.01	0.09±0.01	0.11±0.01	0.10±0.01
0.70	S0	0.06±0.00	1.51±0.01	0.15±0.01	1.40±0.02	Charmm36m
	S1	0.95±0.00	0.00±0.00	0.87±0.01	0.00±0.00
	S2	0.98±0.00	0.0	0.99±0.00	0.0
	S3	0.99±0.00	0.0	0.99±0.00	0.0
	S4	0.85±0.01	0.00±0.00	0.96±0.00	0.00±0.00
	S5	0.15±0.01	0.06±0.01	0.04±0.00	0.07±0.01
0.65	S0	0.03±0.00	1.63±0.01	0.03±0.00	1.60±0.01	Charmm36m
	S1	1.00±0.00	0.0	0.99±0.00	0.0
	S2	1.00±0.00	0.0	1.00±0.00	0.0
	S3	1.00±0.00	0.0	1.00±0.00	0.0
	S4	0.99±0.00	0.00±0.00	0.99±0.00	0.0
	S5	0.02±0.00	0.09±0.01	0.01±0.00	0.09±0.00
NaK2K
		-150 mV		150 mV
charge	site	K	Water	K	Water	force field
1.00	S0			0.55±0.04	0.95±0.06	Amber14sb
	S1			0.40±0.05	0.15±0.02
	S2			0.71±0.04	0.0
	S3			0.85±0.01	0.0
	S4			0.40±0.04	0.44±0.05
	S5			0.14±0.01	0.36±0.02
0.95	S0			0.39±0.03	1.24±0.05	Amber14sb
	S1			0.60±0.04	0.12±0.01
	S2			0.59±0.03	0.0
	S3			0.81±0.01	0.0
	S4			0.64±0.04	0.24±0.04
	S5			0.11±0.01	0.25±0.02
0.90	S0			0.60±0.04	0.92±0.07	Amber14sb
	S1			0.35±0.04	0.15±0.02
	S2			0.74±0.03	0.0
	S3			0.91±0.01	0.0
	S4			0.58±0.06	0.35±0.06
	S5			0.11±0.01	0.27±0.04
0.85	S0			0.79±0.04	0.66±0.05	Amber14sb
	S1			0.09±0.01	0.23±0.02
	S2			0.93±0.01	0.0
	S3			0.98±0.00	0.0
	S4			0.51±0.07	0.43±0.05
	S5			0.10±0.01	0.32±0.07
0.80	S0			0.80±0.04	0.67±0.05	Amber14sb
	S1			0.12±0.05	0.14±0.02
	S2			0.98±0.00	0.0
	S3			0.99±0.00	0.0
	S4			0.78±0.06	0.21±0.06
	S5			0.05±0.01	0.23±0.05
0.75	S0			0.61±0.01	0.89±0.08	Amber14sb
	S1			0.34±0.01	0.17±0.02
	S2			1.00±0.00	0.0
	S3			1.00±0.00	0.0
	S4			0.94±0.01	0.06±0.01
	S5			0.01±0.00	0.16±0.01
0.70	S0			0.11±0.01	1.61±0.01	Amber14sb
	S1			0.89±0.01	0.04±0.01
	S2			1.00±0.00	0.0
	S3			1.00±0.00	0.0
	S4			1.00±0.00	0.0
	S5			0.00±0.00	0.12±0.01
0.65	S0			0.03±0.00	1.72±0.05	Amber14sb
	S1			1.00±0.00	0.0
	S2			1.00±0.00	0.0
	S3			1.00±0.00	0.0
	S4			1.00±0.00	0.0
	S5			0.00±0.00	0.18±0.00
TRAAK
		-150 mV		150 mV
charge	site	K	Water	K	Water	force field
1.00	S0			0.51±0.09	0.80±0.10	Amber14sb
	S1			0.42±0.08	0.15±0.04
	S2			0.90±0.02	0.0
	S3			0.63±0.06	0.0
	S4			0.48±0.08	0.06±0.01
	S5			0.46±0.08	0.10±0.01
0.95	S0			0.37±0.06	1.00±0.06	Amber14sb
	S1			0.60±0.06	0.07±0.01
	S2			0.78±0.03	0.0
	S3			0.62±0.05	0.0
	S4			0.64±0.05	0.05±0.01
	S5			0.32±0.04	0.11±0.01
0.90	S0			0.56±0.05	0.80±0.08	Amber14sb
	S1			0.42±0.04	0.11±0.02
	S2			0.79±0.02	0.0
	S3			0.80±0.03	0.0
	S4			0.79±0.02	0.04±0.01
	S5			0.18±0.02	0.12±0.01
0.85	S0			0.89±0.02	0.37±0.04	Amber14sb
	S1			0.08±0.01	0.10±0.02
	S2			0.94±0.02	0.0
	S3			0.98±0.00	0.0
	S4			0.94±0.01	0.03±0.01
	S5			0.04±0.00	0.15±0.02
0.80	S0			0.71±0.12	0.91±0.34	Amber14sb
	S1			0.09±0.02	0.28±0.10
	S2			0.99±0.00	0.0
	S3			1.00±0.00	0.0
	S4			0.97±0.01	0.02±0.01
	S5			0.01±0.00	0.15±0.02
0.75	S0			0.39±0.03	0.98±0.17	Amber14sb
	S1			0.57±0.03	0.09±0.04
	S2			1.00±0.00	0.0
	S3			1.00±0.00	0.0
	S4			1.00±0.00	0.00±0.00
	S5			0.00±0.00	0.15±0.02
0.70	S0			0.08±0.01	1.44±0.13	Amber14sb
	S1			0.97±0.00	0.01±0.01
	S2			1.00±0.00	0.0
	S3			1.00±0.00	0.0
	S4			1.00±0.00	0.00±0.00
	S5			0.00±0.00	0.18±0.03
0.65	S0			0.19±0.07	1.30±0.09	Amber14sb
	S1			0.99±0.01	0.01±0.00
	S2			1.00±0.00	0.0
	S3			1.00±0.00	0.0
	S4			1.00±0.00	0.0
	S5			0.01±0.00	0.17±0.01
MthK
		-150 mV		150 mV
charge	site	K	Water	K	Water	force field
1.00	S0			0.64±0.07	0.77±0.10	Amber14sb
	S1			0.26±0.04	0.14±0.04
	S2			0.87±0.02	0.0
	S3			0.83±0.03	0.0
	S4			0.27±0.05	0.06±0.02
	S5			0.70±0.05	0.06±0.01
0.95	S0			0.53±0.05	0.92±0.06	Amber14sb
	S1			0.47±0.04	0.04±0.01
	S2			0.82±0.02	0.0
	S3			0.71±0.03	0.0
	S4			0.47±0.04	0.03±0.01
	S5			0.50±0.04	0.08±0.01
0.90	S0			0.45±0.03	1.10±0.05	Amber14sb
	S1			0.59±0.03	0.06±0.01
	S2			0.70±0.03	0.0
	S3			0.71±0.01	0.0
	S4			0.68±0.02	0.04±0.01
	S5			0.29±0.01	0.08±0.02
0.85	S0			0.65±0.03	0.82±0.05	Amber14sb
	S1			0.31±0.02	0.12±0.01
	S2			0.79±0.01	0.0
	S3			0.90±0.01	0.0
	S4			0.90±0.01	0.01±0.01
	S5			0.09±0.01	0.11±0.04
0.80	S0			0.86±0.03	0.57±0.04	Amber14sb
	S1			0.05±0.00	0.11±0.02
	S2			0.97±0.00	0.0
	S3			0.99±0.00	0.0
	S4			0.96±0.01	0.03±0.01
	S5			0.02±0.00	0.08±0.01
0.75	S0			0.58±0.11	0.94±0.12	Amber14sb
	S1			0.22±0.05	0.22±0.12
	S2			1.00±0.00	0.0
	S3			1.00±0.00	0.0
	S4			1.00±0.00	0.00±0.00
	S5			0.00±0.00	0.08±0.01
0.70	S0			0.11±0.01	1.53±0.01	Amber14sb
	S1			0.90±0.01	0.01±0.00
	S2			1.00±0.00	0.0
	S3			1.00±0.00	0.0
	S4			1.00±0.00	0.0
	S5			0.00±0.00	0.08±0.01
0.65	S0			0.03±0.00	1.69±0.01	Amber14sb
	S1			0.99±0.00	0.0
	S2			1.00±0.00	0.0
	S3			1.00±0.00	0.0
	S4			1.00±0.00	0.0
	S5			0.01±0.00	0.11±0.01
NaK2K
		-150 mV		150 mV
charge	site	K	Water	K	Water	force field
1.00	S0	0.79±0.13	0.69±0.21	0.78±0.09	0.66±0.14	Amber14sb-S3
	S1	0.22±0.15	0.77±0.15	0.27±0.11	0.54±0.19
	S2	0.80±0.14	0.0	0.78±0.08	0.0
	S3	0.25±0.17	0.0	0.24±0.09	0.0
	S4	0.77±0.15	0.02±0.01	0.76±0.09	0.21±0.09
	S5	0.22±0.15	0.18±0.04	0.08±0.04	0.27±0.03
0.95	S0	0.86±0.05	0.59±0.08	0.54±0.12	1.00±0.15	Amber14sb-S3
	S1	0.12±0.05	0.83±0.06	0.47±0.12	0.46±0.12
	S2	0.93±0.03	0.0	0.90±0.02	0.0
	S3	0.17±0.05	0.0	0.16±0.04	0.0
	S4	0.86±0.04	0.03±0.01	0.86±0.04	0.11±0.02
	S5	0.11±0.04	0.17±0.02	0.03±0.01	0.24±0.05
0.90	S0	0.52±0.09	1.10±0.13	0.11±0.04	1.63±0.06	Amber14sb-S3
	S1	0.47±0.10	0.38±0.10	0.92±0.04	0.04±0.03
	S2	0.86±0.02	0.00±0.00	0.92±0.00	0.0
	S3	0.34±0.05	0.0	0.12±0.02	0.0
	S4	0.78±0.04	0.04±0.01	0.94±0.03	0.05±0.02
	S5	0.18±0.03	0.20±0.01	0.02±0.00	0.18±0.01
0.85	S0	0.44±0.02	1.20±0.04	0.14±0.03	1.63±0.05	Amber14sb-S3
	S1	0.57±0.02	0.19±0.02	0.90±0.03	0.02±0.01
	S2	0.78±0.01	0.00±0.00	0.94±0.01	0.00±0.00
	S3	0.57±0.04	0.00±0.00	0.16±0.04	0.15±0.15
	S4	0.70±0.03	0.05±0.00	0.90±0.03	0.09±0.02
	S5	0.25±0.03	0.17±0.02	0.01±0.00	0.27±0.02
0.80	S0	0.56±0.01	1.08±0.02	0.27±0.02	1.50±0.02	Amber14sb-S3
	S1	0.41±0.02	0.22±0.02	0.80±0.02	0.04±0.01
	S2	0.79±0.01	0.0	0.86±0.02	0.0
	S3	0.83±0.01	0.0	0.38±0.01	0.0
	S4	0.72±0.01	0.04±0.01	0.79±0.02	0.18±0.02
	S5	0.23±0.01	0.15±0.01	0.03±0.00	0.29±0.06
0.78	S0	0.54±0.01	1.11±0.02	0.37±0.03	1.32±0.04	Amber14sb-S3
	S1	0.37±0.01	0.20±0.01	0.67±0.03	0.07±0.01
	S2	0.82±0.01	0.0	0.87±0.01	0.00±0.00
	S3	0.89±0.01	0.0	0.56±0.02	0.0
	S4	0.79±0.01	0.02±0.01	0.69±0.02	0.28±0.03
	S5	0.19±0.01	0.12±0.01	0.05±0.01	0.29±0.01
0.77	S0	0.51±0.02	1.17±0.03	0.29±0.05	1.42±0.07	Amber14sb-S3
	S1	0.40±0.02	0.22±0.02	0.75±0.05	0.04±0.01
	S2	0.87±0.01	0.0	0.93±0.02	0.0
	S3	0.87±0.01	0.0	0.64±0.03	0.0
	S4	0.78±0.01	0.05±0.01	0.51±0.05	0.43±0.06
	S5	0.17±0.01	0.15±0.01	0.06±0.01	0.59±0.13
0.75	S0	0.53±0.01	1.12±0.03	0.44±0.01	1.23±0.01	Amber14sb-S3
	S1	0.36±0.02	0.22±0.02	0.58±0.01	0.06±0.01
	S2	0.92±0.01	0.0	0.91±0.01	0.0
	S3	0.96±0.01	0.0	0.84±0.01	0.0
	S4	0.80±0.02	0.03±0.01	0.55±0.02	0.37±0.03
	S5	0.16±0.00	0.18±0.04	0.06±0.01	0.33±0.02
0.70	S0	0.14±0.01	1.49±0.12	0.22±0.02	1.48±0.02	Amber14sb-S3
	S1	0.84±0.01	0.07±0.01	0.79±0.02	0.03±0.01
	S2	1.00±0.00	0.0	0.99±0.00	0.0
	S3	1.00±0.00	0.0	0.99±0.00	0.0
	S4	0.84±0.04	0.08±0.03	0.74±0.03	0.21±0.02
	S5	0.09±0.01	0.16±0.02	0.05±0.01	0.23±0.01
0.65	S0	0.04±0.00	1.76±0.02	0.04±0.00	1.73±0.02	Amber14sb-S3
	S1	0.99±0.01	0.01±0.00	0.98±0.00	0.00±0.00
	S2	1.00±0.00	0.0	1.00±0.00	0.0
	S3	1.00±0.00	0.0	1.00±0.00	0.0
	S4	0.96±0.01	0.02±0.01	0.97±0.01	0.02±0.01
	S5	0.02±0.00	0.18±0.02	0.01±0.00	0.16±0.03
TRAAK
		-150 mV		150 mV
charge	site	K	Water	K	Water	force field
1.00	S0	0.87±0.06	0.46±0.08	0.78±0.13	0.49±0.13	Amber14sb-S3
	S1	0.09±0.04	0.84±0.07	0.22±0.13	0.63±0.18
	S2	0.94±0.03	0.0	0.99±0.01	0.0
	S3	0.20±0.10	0.0	0.03±0.02	0.0
	S4	0.80±0.10	0.01±0.00	0.97±0.02	0.02±0.01
	S5	0.19±0.10	0.12±0.01	0.01±0.01	0.10±0.01
0.95	S0	0.88±0.06	0.46±0.06	0.03±0.00	1.36±0.04	Amber14sb-S3
	S1	0.07±0.04	0.89±0.07	0.97±0.00	0.00±0.00
	S2	0.98±0.01	0.0	0.99±0.00	0.0
	S3	0.12±0.05	0.0	0.02±0.00	0.0
	S4	0.89±0.05	0.00±0.00	0.99±0.00	0.00±0.00
	S5	0.11±0.05	0.11±0.01	0.01±0.00	0.09±0.01
0.90	S0	0.77±0.02	0.58±0.03	0.03±0.01	1.33±0.02	Amber14sb-S3
	S1	0.22±0.02	0.45±0.11	0.99±0.00	0.00±0.00
	S2	0.98±0.00	0.00±0.00	0.98±0.00	0.0
	S3	0.41±0.10	0.08±0.08	0.02±0.00	0.0
	S4	0.61±0.10	0.03±0.01	0.99±0.00	0.00±0.00
	S5	0.35±0.09	0.13±0.02	0.01±0.00	0.12±0.01
0.85	S0	0.44±0.10	0.97±0.11	0.11±0.02	1.33±0.05	Amber14sb-S3
	S1	0.57±0.11	0.17±0.08	0.98±0.00	0.00±0.00
	S2	0.87±0.06	0.07±0.05	0.96±0.00	0.0
	S3	0.45±0.11	0.30±0.17	0.06±0.01	0.0
	S4	0.69±0.10	0.01±0.00	0.98±0.01	0.01±0.00
	S5	0.30±0.10	0.16±0.03	0.02±0.00	0.15±0.02
0.80	S0	0.53±0.04	0.86±0.04	0.34±0.01	1.10±0.02	Amber14sb-S3
	S1	0.50±0.03	0.11±0.01	0.87±0.01	0.01±0.00
	S2	0.90±0.01	0.0	0.90±0.01	0.0
	S3	0.70±0.03	0.0	0.25±0.02	0.0
	S4	0.64±0.02	0.01±0.00	0.93±0.01	0.04±0.00
	S5	0.36±0.02	0.12±0.01	0.05±0.00	0.21±0.03
0.78	S0	0.47±0.04	0.97±0.04	0.49±0.01	0.90±0.03	Amber14sb-S3
	S1	0.52±0.04	0.14±0.01	0.74±0.02	0.03±0.00
	S2	0.82±0.07	0.06±0.06	0.89±0.01	0.0
	S3	0.78±0.03	0.0	0.44±0.02	0.0
	S4	0.73±0.03	0.01±0.00	0.89±0.01	0.07±0.01
	S5	0.27±0.03	0.19±0.04	0.07±0.00	0.23±0.04
0.77	S0	0.44±0.03	1.08±0.11	0.59±0.02	0.77±0.03	Amber14sb-S3
	S1	0.51±0.09	0.27±0.06	0.64±0.02	0.03±0.00
	S2	0.71±0.14	0.21±0.13	0.88±0.03	0.0
	S3	0.84±0.05	0.07±0.05	0.58±0.03	0.0
	S4	0.81±0.06	0.01±0.00	0.89±0.01	0.07±0.01
	S5	0.19±0.06	0.17±0.02	0.07±0.01	0.16±0.01
0.75	S0	0.40±0.02	1.00±0.02	0.59±0.06	0.86±0.18	Amber14sb-S3
	S1	0.61±0.02	0.09±0.02	0.44±0.05	0.13±0.10
	S2	0.97±0.00	0.0	0.93±0.01	0.0
	S3	0.95±0.01	0.0	0.85±0.03	0.0
	S4	0.66±0.02	0.02±0.00	0.89±0.02	0.05±0.01
	S5	0.33±0.02	0.14±0.01	0.07±0.01	0.14±0.01
0.70	S0	0.14±0.02	1.42±0.15	0.20±0.03	1.06±0.13	Amber14sb-S3
	S1	0.90±0.01	0.03±0.02	0.86±0.02	0.02±0.01
	S2	1.00±0.00	0.0	0.99±0.01	0.0
	S3	1.00±0.00	0.0	1.00±0.00	0.0
	S4	0.90±0.01	0.01±0.00	0.97±0.00	0.01±0.00
	S5	0.09±0.01	0.15±0.02	0.02±0.00	0.15±0.02
0.65	S0	0.13±0.01	1.39±0.03	0.16±0.03	1.31±0.05	Amber14sb-S3
	S1	0.99±0.00	0.00±0.00	0.99±0.00	0.00±0.00
	S2	1.00±0.00	0.0	1.00±0.00	0.0
	S3	1.00±0.00	0.0	1.00±0.00	0.0
	S4	0.99±0.00	0.00±0.00	1.00±0.00	0.0
	S5	0.01±0.00	0.19±0.01	0.00±0.00	0.18±0.02
MthK
		-150 mV		150 mV
charge	site	K	Water	K	Water	force field
1.00	S0	0.36±0.02	1.32±0.03	0.83±0.03	0.48±0.04	Amber14sb-S3
	S1	0.89±0.01	0.06±0.01	0.19±0.03	0.12±0.11
	S2	0.12±0.01	0.0	0.88±0.03	0.0
	S3	0.97±0.01	0.0	0.12±0.03	0.0
	S4	0.04±0.01	0.02±0.00	0.88±0.03	0.00±0.00
	S5	0.95±0.01	0.03±0.01	0.12±0.03	0.09±0.02
0.95	S0	0.60±0.07	0.90±0.11	0.19±0.03	1.32±0.04	Amber14sb-S3
	S1	0.41±0.06	0.37±0.10	0.82±0.03	0.05±0.03
	S2	0.68±0.05	0.0	0.94±0.01	0.0
	S3	0.69±0.13	0.0	0.08±0.01	0.0
	S4	0.32±0.13	0.02±0.00	0.93±0.01	0.01±0.01
	S5	0.66±0.14	0.04±0.02	0.06±0.00	0.11±0.03
0.90	S0	0.76±0.08	0.67±0.09	0.03±0.00	1.61±0.01	Amber14sb-S3
	S1	0.22±0.08	0.43±0.15	0.99±0.00	0.00±0.00
	S2	0.96±0.01	0.0	0.98±0.00	0.0
	S3	0.43±0.11	0.0	0.03±0.00	0.0
	S4	0.59±0.10	0.01±0.00	0.99±0.00	0.0
	S5	0.40±0.10	0.11±0.04	0.02±0.00	0.07±0.00
0.85	S0	0.64±0.05	0.85±0.05	0.05±0.00	1.64±0.01	Amber14sb-S3
	S1	0.37±0.05	0.16±0.09	0.99±0.00	0.00±0.00
	S2	0.94±0.01	0.0	0.97±0.00	0.0
	S3	0.59±0.05	0.0	0.04±0.01	0.0
	S4	0.48±0.05	0.01±0.00	0.99±0.00	0.00±0.00
	S5	0.51±0.04	0.07±0.01	0.02±0.00	0.11±0.02
0.80	S0	0.49±0.03	1.12±0.05	0.10±0.01	1.65±0.01	Amber14sb-S3
	S1	0.52±0.03	0.14±0.01	0.98±0.00	0.00±0.00
	S2	0.88±0.01	0.0	0.93±0.01	0.0
	S3	0.63±0.03	0.0	0.09±0.01	0.0
	S4	0.56±0.04	0.01±0.00	0.98±0.00	0.01±0.00
	S5	0.44±0.04	0.06±0.01	0.05±0.00	0.11±0.01
0.78	S0	0.40±0.04	1.26±0.06	0.19±0.01	1.55±0.02	Amber14sb-S3
	S1	0.59±0.05	0.11±0.00	0.93±0.00	0.01±0.00
	S2	0.77±0.08	0.09±0.09	0.90±0.01	0.0
	S3	0.74±0.03	0.00±0.00	0.18±0.00	0.0
	S4	0.63±0.04	0.01±0.00	0.96±0.01	0.02±0.01
	S5	0.38±0.04	0.06±0.01	0.08±0.00	0.12±0.01
0.77	S0	0.38±0.01	1.27±0.02	0.22±0.01	1.50±0.02	Amber14sb-S3
	S1	0.57±0.01	0.12±0.01	0.90±0.01	0.02±0.00
	S2	0.86±0.01	0.0	0.90±0.01	0.0
	S3	0.74±0.02	0.0	0.22±0.01	0.0
	S4	0.62±0.03	0.01±0.00	0.96±0.01	0.01±0.00
	S5	0.39±0.03	0.09±0.02	0.08±0.01	0.18±0.05
0.75	S0	0.28±0.05	1.40±0.08	0.37±0.01	1.30±0.02	Amber14sb-S3
	S1	0.66±0.07	0.11±0.03	0.73±0.01	0.03±0.01
	S2	0.91±0.01	0.01±0.01	0.89±0.02	0.0
	S3	0.70±0.14	0.17±0.17	0.48±0.01	0.0
	S4	0.68±0.08	0.01±0.00	0.87±0.04	0.08±0.04
	S5	0.33±0.08	0.09±0.03	0.10±0.01	0.14±0.02
0.70	S0	0.16±0.01	1.52±0.01	0.33±0.02	1.29±0.03	Amber14sb-S3
	S1	0.81±0.01	0.06±0.01	0.68±0.03	0.03±0.00
	S2	0.99±0.00	0.0	0.97±0.01	0.0
	S3	1.00±0.00	0.0	0.98±0.00	0.0
	S4	0.81±0.01	0.02±0.00	0.92±0.01	0.03±0.01
	S5	0.17±0.01	0.09±0.00	0.06±0.00	0.14±0.04
0.65	S0	0.04±0.00	1.71±0.00	0.06±0.01	1.66±0.01	Amber14sb-S3
	S1	0.98±0.00	0.00±0.00	0.96±0.01	0.00±0.00
	S2	1.00±0.00	0.0	1.00±0.00	0.0
	S3	1.00±0.00	0.0	1.00±0.00	0.0
	S4	0.98±0.00	0.00±0.00	0.99±0.00	0.00±0.00
	S5	0.02±0.00	0.08±0.01	0.01±0.00	0.09±0.02
